# Supplementary material for: Comparison of Phytochemical Profiles of Wild and Cultivated American Ginseng Using Metabolomics by Ultra-High Performance Liquid Chromatography-High-Resolution Mass Spectrometry
Source: Molecules. 2022 Dec 20;28(1):9. doi: 10.3390/molecules28010009 (PMC9821851; doi:10.3390/molecules28010009)
Supplement: Supplementary file 1 [file molecules-28-00009-s001.zip]

Archive with 3 entries (3 files):
- Supplementary figures.pdf
- Supplementary Tables S2.xlsx
- Supplementary tables-Table S1,  S3 and S4.pdf
