# Supplementary material for: Comparison of Phytochemical Profiles of Wild and Cultivated American Ginseng Using Metabolomics by Ultra-High Performance Liquid Chromatography-High-Resolution Mass Spectrometry
Source: Molecules. 2022 Dec 20;28(1):9. doi: 10.3390/molecules28010009 (PMC9821851; doi:10.3390/molecules28010009)
Supplement: Supplementary file 1 [file molecules-28-00009-s001.zip › Supplementary Tables S2.xlsx]

## Sheet: Table S2-Ginsenoside library
No.	Name	Formula	Isotopic mass	CAS_number	IUPAC	HMDB_ID	FDB_ID	Reference	[M+3H]3+	[M+2H+Na]3+	[M+H+2Na]3+	[M+3Na]3+	[M+2H]2+	[M+H+NH4]2+	[M+H+Na]2+	[M+H+K]2+	[M+ACN+2H]2+	[M+2Na]2+	[M+2ACN+2H]2+	[M+3ACN+2H]2+	[M+H]+	[M+NH4]+	[M+Na]+	[M+CH3OH+H]+	[M+K]+	[M+ACN+H]+	[M+2Na-H]+	[M+IsoProp+H]+	[M+ACN+Na]+	[M+2K-H]+	[M+DMSO+H]+	[M+2ACN+H]+	[M+IsoProp+Na+H]+	[2M+H]+	[2M+NH4]+	[2M+Na]+	[2M+K]+	[2M+ACN+H]+	[2M+ACN+Na]+	[M-3H]3-	[M-2H]2-	[M-H2O-H]-	[M-H]-	[M+Na-2H]-	[M+Cl]-	[M+K-2H]-	[M+FA-H]-	[M+Hac-H]-	[M+Br]-
1	Protopanaxadiol	C30H52O3	460.392	7755-01-3	14-(2-hydroxy-6-methylhept-5-en-2-yl)-2,6,6,10,11-pentamethyltetracyclo[8.7.0.0²,?.0¹¹,¹?]heptadecane-5,16-diol	HMDB35777	FDB014676	http://refhub.elsevier.com/B978-0-12-817901-7.00006-X/rf0100	154.471	161.798	169.126	176.453	231.203	239.716	242.194	250.181	251.716	253.185	272.23	292.743	461.399	478.425	483.381	493.425	499.355	502.425	505.363	521.457	524.407	537.311	539.413	543.452	544.447	921.791	938.817	943.773	959.746	962.817	984.799	152.457	229.189	441.373	459.384	481.366	495.361	497.34	505.39	519.405	539.311
2	Ginsenoside Ra1	C58H98O26	1210.63	83459-41-0	2-{[2-({14-[2-({6-[({3,4-dihydroxy-5-[(3,4,5-trihydroxyoxan-2-yl)oxy]oxan-2-yl}oxy)methyl]-3,4,5-trihydroxyoxan-2-yl}oxy)-6-methylhept-5-en-2-yl]-16-hydroxy-2,6,6,10,11-pentamethyltetracyclo[8.7.0.0²,?.0¹¹,¹?]heptadecan-5-yl}oxy)-4,5-dihydroxy-6-(hydroxymethyl)oxan-3-yl]oxy}-6-(hydroxymethyl)oxane-3,4,5-triol	HMDB35693	FDB014411	http://refhub.elsevier.com/B978-0-12-817901-7.00006-X/rf0110	404.552	411.879	419.207	426.534	606.325	614.838	617.316	625.303	626.838	628.307	647.351	667.864	1211.64	1228.67	1233.62	1243.67	1249.6	1252.67	1255.61	1271.7	1274.65	1287.55	1289.66	1293.7	1294.69	2422.28	2439.3	2444.26	2460.23	2463.3	2485.29	402.538	604.31	1191.62	1209.63	1231.61	1245.6	1247.58	1255.63	1269.65	1289.55
3	Ginsenoside Ra2	C58H98O26	1210.63	83459-42-1	2-[(4,5-dihydroxy-2-{[16-hydroxy-2,6,6,10,11-pentamethyl-14-(6-methyl-2-{[3,4,5-trihydroxy-6-({[4-hydroxy-5-(hydroxymethyl)-3-[(3,4,5-trihydroxyoxan-2-yl)oxy]oxolan-2-yl]oxy}methyl)oxan-2-yl]oxy}hept-5-en-2-yl)tetracyclo[8.7.0.0²,?.0¹¹,¹?]heptadecan-5-yl]oxy}-6-(hydroxymethyl)oxan-3-yl)oxy]-6-(hydroxymethyl)oxane-3,4,5-triol	HMDB35694	FDB014412	http://refhub.elsevier.com/B978-0-12-817901-7.00006-X/rf0110	404.552	411.879	419.207	426.534	606.325	614.838	617.316	625.303	626.838	628.307	647.351	667.864	1211.64	1228.67	1233.62	1243.67	1249.6	1252.67	1255.61	1271.7	1274.65	1287.55	1289.66	1293.7	1294.69	2422.28	2439.3	2444.26	2460.23	2463.3	2485.29	402.538	604.31	1191.62	1209.63	1231.61	1245.6	1247.58	1255.63	1269.65	1289.55
4	Ginsenoside Ra3	C59H100O27	1240.65	90985-77-6	2-[(2-{[14-(2-{[6-({[3,5-dihydroxy-6-(hydroxymethyl)-4-[(3,4,5-trihydroxyoxan-2-yl)oxy]oxan-2-yl]oxy}methyl)-3,4,5-trihydroxyoxan-2-yl]oxy}-6-methylhept-5-en-2-yl)-16-hydroxy-2,6,6,10,11-pentamethyltetracyclo[8.7.0.0²,?.0¹¹,¹?]heptadecan-5-yl]oxy}-4,5-dihydroxy-6-(hydroxymethyl)oxan-3-yl)oxy]-6-(hydroxymethyl)oxane-3,4,5-triol	HMDB39551	FDB019170	https://www.jstage.jst.go.jp/article/cpb1958/32/3/32_3_1188/_article/-char/en	414.556	421.883	429.211	436.538	621.33	629.843	632.321	640.308	641.843	643.312	662.356	682.87	1241.65	1258.68	1263.63	1273.68	1279.61	1282.68	1285.62	1301.71	1304.66	1317.56	1319.67	1323.71	1324.7	2482.3	2499.32	2504.28	2520.25	2523.32	2545.31	412.541	619.315	1221.63	1239.64	1261.62	1275.61	1277.59	1285.64	1299.66	1319.56
5	Ginsenoside Ra4	C62H102O27	1278.66					http://refhub.elsevier.com/B978-0-12-817901-7.00006-X/rf0120	427.228	434.555	441.883	449.21	640.338	648.851	651.329	659.316	660.851	662.32	681.364	701.878	1279.67	1296.69	1301.65	1311.69	1317.62	1320.69	1323.63	1339.73	1342.68	1355.58	1357.68	1361.72	1362.72	2558.33	2575.36	2580.31	2596.28	2599.36	2621.34	425.213	638.323	1259.64	1277.65	1299.64	1313.63	1315.61	1323.66	1337.67	1357.58
6	Ginsenoside Ra5	C60H99O27	1251.64					http://refhub.elsevier.com/B978-0-12-817901-7.00006-X/rf0120	418.22	425.547	432.875	440.202	626.826	635.339	637.817	645.804	647.339	648.808	667.853	688.366	1252.64	1269.67	1274.63	1284.67	1290.6	1293.67	1296.61	1312.7	1315.65	1328.56	1330.66	1334.7	1335.69	2504.28	2521.31	2526.26	2542.24	2545.31	2567.29	416.205	624.811	1232.62	1250.63	1272.61	1286.61	1288.59	1296.64	1310.65	1330.56
7	Ginsenoside Ra6	C58H96O24	1176.63					http://refhub.elsevier.com/B978-0-12-817901-7.00006-X/rf0120	393.217	400.544	407.872	415.199	589.322	597.835	600.313	608.3	609.835	611.304	630.348	650.862	1177.64	1194.66	1199.62	1209.66	1215.59	1218.66	1221.6	1237.69	1240.64	1253.55	1255.65	1259.69	1260.68	2354.27	2371.29	2376.25	2392.22	2395.29	2417.27	391.202	587.307	1157.61	1175.62	1197.6	1211.6	1213.58	1221.63	1235.64	1255.55
8	Ginsenoside Ra7	C57H93O23	1145.61					http://refhub.elsevier.com/B978-0-12-817901-7.00006-X/rf0120	382.878	390.205	397.533	404.859	573.813	582.326	584.804	592.791	594.326	595.795	614.839	635.352	1146.62	1163.64	1168.6	1178.64	1184.57	1187.64	1190.58	1206.68	1209.63	1222.53	1224.63	1228.67	1229.67	2292.23	2309.26	2314.21	2330.18	2333.26	2355.24	380.863	571.798	1126.59	1144.6	1166.59	1180.58	1182.56	1190.61	1204.62	1224.53
9	Ginsenoside Ra8	C57H94O23	1146.62					http://refhub.elsevier.com/B978-0-12-817901-7.00006-X/rf0120	383.213	390.541	397.869	405.195	574.317	582.83	585.308	593.295	594.83	596.299	615.343	635.856	1147.63	1164.65	1169.61	1179.65	1185.58	1188.65	1191.59	1207.68	1210.63	1223.54	1225.64	1229.68	1230.67	2294.24	2311.27	2316.23	2332.2	2335.27	2357.25	381.199	572.302	1127.6	1145.61	1167.59	1181.59	1183.57	1191.62	1205.63	1225.54
10	Ginsenoside Ra9	C57H94O23	1146.62					http://refhub.elsevier.com/B978-0-12-817901-7.00006-X/rf0120	383.213	390.541	397.869	405.195	574.317	582.83	585.308	593.295	594.83	596.299	615.343	635.856	1147.63	1164.65	1169.61	1179.65	1185.58	1188.65	1191.59	1207.68	1210.63	1223.54	1225.64	1229.68	1230.67	2294.24	2311.27	2316.23	2332.2	2335.27	2357.25	381.199	572.302	1127.6	1145.61	1167.59	1181.59	1183.57	1191.62	1205.63	1225.54
11	Ginsenoside Rb1	C54H92O23	1108.6	41753-43-9	2-[(4,5-dihydroxy-2-{[16-hydroxy-2,6,6,10,11-pentamethyl-14-(6-methyl-2-{[3,4,5-trihydroxy-6-({[3,4,5-trihydroxy-6-(hydroxymethyl)oxan-2-yl]oxy}methyl)oxan-2-yl]oxy}hept-5-en-2-yl)tetracyclo[8.7.0.0²,?.0¹¹,¹?]heptadecan-5-yl]oxy}-6-(hydroxymethyl)oxan-3-yl)oxy]-6-(hydroxymethyl)oxane-3,4,5-triol	HMDB35892	FDB014677	http://refhub.elsevier.com/B978-0-12-817901-7.00006-X/rf0125	370.542	377.869	385.197	392.524	555.309	563.822	566.3	574.287	575.822	577.291	596.335	616.849	1109.61	1126.64	1131.59	1141.64	1147.57	1150.64	1153.57	1169.67	1172.62	1185.52	1187.62	1191.66	1192.66	2218.21	2235.24	2240.2	2256.17	2259.24	2281.22	368.527	553.294	1089.58	1107.6	1129.58	1143.57	1145.55	1153.6	1167.62	1187.52
12	Ac-Ginsenoside Rb1	C56H94O24	1150.61					http://refhub.elsevier.com/B978-0-12-817901-7.00006-X/rf0135	384.545	391.872	399.2	406.527	576.314	584.827	587.305	595.292	596.827	598.296	617.341	637.854	1151.62	1168.65	1173.6	1183.65	1189.58	1192.65	1195.58	1211.68	1214.63	1227.53	1229.63	1233.67	1234.67	2302.23	2319.26	2324.22	2340.19	2343.26	2365.24	382.531	574.299	1131.6	1149.61	1171.59	1185.58	1187.56	1195.61	1209.63	1229.53
13	Ginsenoside Rb2	C53H90O22	1078.59	11021-13-9	2-({4,5-dihydroxy-2-[(16-hydroxy-2,6,6,10,11-pentamethyl-14-{6-methyl-2-[(3,4,5-trihydroxy-6-{[(3,4,5-trihydroxyoxan-2-yl)oxy]methyl}oxan-2-yl)oxy]hept-5-en-2-yl}tetracyclo[8.7.0.0^{2,7}.0^{11,15}]heptadecan-5-yl)oxy]-6-(hydroxymethyl)oxan-3-yl}oxy)-6-(hydroxymethyl)oxane-3,4,5-triol	NULL	FDB013599	http://refhub.elsevier.com/B978-0-12-817901-7.00006-X/rf0125	360.538	367.865	375.193	382.52	540.303	548.817	551.294	559.281	560.817	562.285	581.33	601.843	1079.6	1096.63	1101.58	1111.63	1117.56	1120.63	1123.56	1139.66	1142.61	1155.51	1157.61	1161.65	1162.65	2158.19	2175.22	2180.17	2196.15	2199.22	2221.2	358.524	538.289	1059.57	1077.59	1099.57	1113.56	1115.54	1123.59	1137.61	1157.51
14	Ginsenoside Rb3	C53H90O22	1078.59	68406-26-8	2-{[2-(5-{[4,5-dihydroxy-6-(hydroxymethyl)-3-{[3,4,5-trihydroxy-6-(hydroxymethyl)oxan-2-yl]oxy}oxan-2-yl]oxy}-16-hydroxy-2,6,6,10,11-pentamethyltetracyclo[8.7.0.0²,?.0¹¹,¹?]heptadecan-14-yl)-6-methylhept-5-en-2-yl]oxy}-6-{[(3,4,5-trihydroxyoxan-2-yl)oxy]methyl}oxane-3,4,5-triol	HMDB34996	FDB014034	http://refhub.elsevier.com/B978-0-12-817901-7.00006-X/rf0145	360.538	367.865	375.193	382.52	540.303	548.817	551.294	559.281	560.817	562.285	581.33	601.843	1079.6	1096.63	1101.58	1111.63	1117.56	1120.63	1123.56	1139.66	1142.61	1155.51	1157.61	1161.65	1162.65	2158.19	2175.22	2180.17	2196.15	2199.22	2221.2	358.524	538.289	1059.57	1077.59	1099.57	1113.56	1115.54	1123.59	1137.61	1157.51
15	Ginsenoside Rb4	C54H92O23	1108.6					http://refhub.elsevier.com/B978-0-12-817901-7.00006-X/rf0155	370.542	377.869	385.197	392.524	555.309	563.822	566.3	574.287	575.822	577.291	596.335	616.849	1109.61	1126.64	1131.59	1141.64	1147.57	1150.64	1153.57	1169.67	1172.62	1185.52	1187.62	1191.66	1192.66	2218.21	2235.24	2240.2	2256.17	2259.24	2281.22	368.527	553.294	1089.58	1107.6	1129.58	1143.57	1145.55	1153.6	1167.62	1187.52
16	Ginsenoside Rb5	C60H102O28	1270.66					http://refhub.elsevier.com/B978-0-12-817901-7.00006-X/rf0155	424.559	431.887	439.214	446.541	636.335	644.848	647.326	655.313	656.848	658.317	677.362	697.875	1271.66	1288.69	1293.64	1303.69	1309.62	1312.69	1315.63	1331.72	1334.67	1347.57	1349.68	1353.72	1354.71	2542.32	2559.35	2564.3	2580.27	2583.35	2605.33	422.545	634.321	1251.64	1269.65	1291.63	1305.63	1307.6	1315.65	1329.67	1349.57
17	Ginsenoside Rc	C53H90O22	1078.59	11021-14-0	2-[(2-{[14-(2-{[6-({[3,4-dihydroxy-5-(hydroxymethyl)oxolan-2-yl]oxy}methyl)-3,4,5-trihydroxyoxan-2-yl]oxy}-6-methylhept-5-en-2-yl)-16-hydroxy-2,6,6,10,11-pentamethyltetracyclo[8.7.0.0²,?.0¹¹,¹?]heptadecan-5-yl]oxy}-4,5-dihydroxy-6-(hydroxymethyl)oxan-3-yl)oxy]-6-(hydroxymethyl)oxane-3,4,5-triol	HMDB34995	FDB013598	http://refhub.elsevier.com/B978-0-12-817901-7.00006-X/rf0125	360.538	367.865	375.193	382.52	540.303	548.817	551.294	559.281	560.817	562.285	581.33	601.843	1079.6	1096.63	1101.58	1111.63	1117.56	1120.63	1123.56	1139.66	1142.61	1155.51	1157.61	1161.65	1162.65	2158.19	2175.22	2180.17	2196.15	2199.22	2221.2	358.524	538.289	1059.57	1077.59	1099.57	1113.56	1115.54	1123.59	1137.61	1157.51
18	Ginsenoside Rd	C48H82O18	946.55	52705-93-8	2-[(4,5-dihydroxy-2-{[16-hydroxy-2,6,6,10,11-pentamethyl-14-(6-methyl-2-{[3,4,5-trihydroxy-6-(hydroxymethyl)oxan-2-yl]oxy}hept-5-en-2-yl)tetracyclo[8.7.0.0^{2,7}.0^{11,15}]heptadecan-5-yl]oxy}-6-(hydroxymethyl)oxan-3-yl)oxy]-6-(hydroxymethyl)oxane-3,4,5-triol	HMDB35778	FDB014525	http://refhub.elsevier.com/B978-0-12-817901-7.00006-X/rf0125	316.524	323.851	331.179	338.506	474.282	482.796	485.273	493.26	494.796	496.264	515.309	535.822	947.557	964.584	969.539	979.584	985.513	988.584	991.521	1007.62	1010.57	1023.47	1025.57	1029.61	1030.61	1894.11	1911.13	1916.09	1932.06	1935.13	1957.12	314.509	472.268	927.532	945.543	967.525	981.52	983.499	991.548	1005.56	1025.47
19	Ginsenoside Rg3	C42H72O13	784.497	14197-60-5	2-[(4,5-dihydroxy-2-{[16-hydroxy-14-(2-hydroxy-6-methylhept-5-en-2-yl)-2,6,6,10,11-pentamethyltetracyclo[8.7.0.0^{2,7}.0^{11,15}]heptadecan-5-yl]oxy}-6-(hydroxymethyl)oxan-3-yl)oxy]-6-(hydroxymethyl)oxane-3,4,5-triol	NULL	FDB019165	http://refhub.elsevier.com/B978-0-12-817901-7.00006-X/rf0150	262.506	269.834	277.162	284.488	393.256	401.769	404.247	412.234	413.769	415.238	434.282	454.796	785.505	802.531	807.487	817.531	823.46	826.531	829.468	845.563	848.513	861.416	863.519	867.558	868.552	1570	1587.03	1591.98	1607.96	1611.03	1633.01	260.492	391.241	765.479	783.49	805.472	819.467	821.446	829.495	843.511	863.416
20	(20R)-Ginsenoside Rg3	C42H72O13	784.497	38243-03-7	2-[(4,5-dihydroxy-2-{[16-hydroxy-14-(2-hydroxy-6-methylhept-5-en-2-yl)-2,6,6,10,11-pentamethyltetracyclo[8.7.0.0²,?.0¹¹,¹?]heptadecan-5-yl]oxy}-6-(hydroxymethyl)oxan-3-yl)oxy]-6-(hydroxymethyl)oxane-3,4,5-triol	HMDB39546	FDB019173	http://refhub.elsevier.com/B978-0-12-817901-7.00006-X/rf0160	262.506	269.834	277.162	284.488	393.256	401.769	404.247	412.234	413.769	415.238	434.282	454.796	785.505	802.531	807.487	817.531	823.46	826.531	829.468	845.563	848.513	861.416	863.519	867.558	868.552	1570	1587.03	1591.98	1607.96	1611.03	1633.01	260.492	391.241	765.479	783.49	805.472	819.467	821.446	829.495	843.511	863.416
21	20S-Me-Ginsenoside Rg3	C43H74O13	798.513					http://refhub.elsevier.com/B978-0-12-817901-7.00006-X/rf0170	267.178	274.506	281.833	289.16	400.264	408.777	411.255	419.242	420.777	422.246	441.29	461.804	799.52	816.547	821.502	831.546	837.476	840.547	843.484	859.578	862.529	875.432	877.534	881.573	882.568	1598.03	1615.06	1620.02	1635.99	1639.06	1661.04	265.164	398.249	779.495	797.506	819.488	833.482	835.462	843.511	857.527	877.432
22	20R-Me-Ginsenoside Rg3	C43H74O13	798.513					http://refhub.elsevier.com/B978-0-12-817901-7.00006-X/rf0170	267.178	274.506	281.833	289.16	400.264	408.777	411.255	419.242	420.777	422.246	441.29	461.804	799.52	816.547	821.502	831.546	837.476	840.547	843.484	859.578	862.529	875.432	877.534	881.573	882.568	1598.03	1615.06	1620.02	1635.99	1639.06	1661.04	265.164	398.249	779.495	797.506	819.488	833.482	835.462	843.511	857.527	877.432
23	Ginsenoside Rh2	C36H62O8	622.444	78214-33-2	2-{[16-hydroxy-14-(2-hydroxy-6-methylhept-5-en-2-yl)-2,6,6,10,11-pentamethyltetracyclo[8.7.0.0^{2,7}.0^{11,15}]heptadecan-5-yl]oxy}-6-(hydroxymethyl)oxane-3,4,5-triol	NULL	FDB019163	http://refhub.elsevier.com/B978-0-12-817901-7.00006-X/rf0150	208.489	215.816	223.144	230.471	312.23	320.743	323.22	331.207	332.743	334.211	353.256	373.769	623.452	640.478	645.434	655.478	661.408	664.478	667.416	683.51	686.46	699.364	701.466	705.505	706.5	1245.9	1262.92	1267.88	1283.85	1286.92	1308.9	206.474	310.215	603.426	621.437	643.419	657.414	659.393	667.443	681.458	701.363
24	(20R)-Ginsenoside Rh2	C36H62O8	622.444	112246-15-8	2-{[16-hydroxy-14-(2-hydroxy-6-methylhept-5-en-2-yl)-2,6,6,10,11-pentamethyltetracyclo[8.7.0.0²,?.0¹¹,¹?]heptadecan-5-yl]oxy}-6-(hydroxymethyl)oxane-3,4,5-triol	HMDB39544	FDB019172	http://refhub.elsevier.com/B978-0-12-817901-7.00006-X/rf0175	208.489	215.816	223.144	230.471	312.23	320.743	323.22	331.207	332.743	334.211	353.256	373.769	623.452	640.478	645.434	655.478	661.408	664.478	667.416	683.51	686.46	699.364	701.466	705.505	706.5	1245.9	1262.92	1267.88	1283.85	1286.92	1308.9	206.474	310.215	603.426	621.437	643.419	657.414	659.393	667.443	681.458	701.363
25	Ginsenoside Rs1	C55H92O23	1120.6	87733-67-3	[6-({4,5-dihydroxy-2-[(16-hydroxy-2,6,6,10,11-pentamethyl-14-{6-methyl-2-[(3,4,5-trihydroxy-6-{[(3,4,5-trihydroxyoxan-2-yl)oxy]methyl}oxan-2-yl)oxy]hept-5-en-2-yl}tetracyclo[8.7.0.0²,?.0¹¹,¹?]heptadecan-5-yl)oxy]-6-(hydroxymethyl)oxan-3-yl}oxy)-3,4,5-trihydroxyoxan-2-yl]methyl acetate	HMDB39548	FDB019167	http://refhub.elsevier.com/B978-0-12-817901-7.00006-X/rf0095	374.542	381.869	389.197	396.524	561.309	569.822	572.3	580.287	581.822	583.291	602.335	622.849	1121.61	1138.64	1143.59	1153.64	1159.57	1162.64	1165.57	1181.67	1184.62	1197.52	1199.62	1203.66	1204.66	2242.21	2259.24	2264.2	2280.17	2283.24	2305.22	372.527	559.294	1101.58	1119.6	1141.58	1155.57	1157.55	1165.6	1179.62	1199.52
26	Ginsenoside Rs2	C55H92O23	1120.6	87733-66-2	(6-{[14-(2-{[6-({[3,4-dihydroxy-5-(hydroxymethyl)oxolan-2-yl]oxy}methyl)-3,4,5-trihydroxyoxan-2-yl]oxy}-6-methylhept-5-en-2-yl)-16-hydroxy-2,6,6,10,11-pentamethyltetracyclo[8.7.0.0²,?.0¹¹,¹?]heptadecan-5-yl]oxy}-3,4-dihydroxy-5-{[3,4,5-trihydroxy-6-(hydroxymethyl)oxan-2-yl]oxy}oxan-2-yl)methyl acetate	HMDB39552	FDB019171	http://refhub.elsevier.com/B978-0-12-817901-7.00006-X/rf0185	374.542	381.869	389.197	396.524	561.309	569.822	572.3	580.287	581.822	583.291	602.335	622.849	1121.61	1138.64	1143.59	1153.64	1159.57	1162.64	1165.57	1181.67	1184.62	1197.52	1199.62	1203.66	1204.66	2242.21	2259.24	2264.2	2280.17	2283.24	2305.22	372.527	559.294	1101.58	1119.6	1141.58	1155.57	1157.55	1165.6	1179.62	1199.52
27	Ginsenoside Rs3	C44H74O14	826.508					http://refhub.elsevier.com/B978-0-12-817901-7.00006-X/rf0105	276.51	283.837	291.165	298.492	414.261	422.774	425.252	433.239	434.774	436.243	455.288	475.801	827.515	844.542	849.497	859.541	865.471	868.542	871.479	887.573	890.524	903.427	905.529	909.568	910.563	1654.02	1671.05	1676	1691.98	1695.05	1717.03	274.495	412.247	807.489	825.501	847.483	861.477	863.456	871.506	885.522	905.427
28	20R-Ginsenoside Rs3	C44H74O14	826.508					http://refhub.elsevier.com/B978-0-12-817901-7.00006-X/rf0105	276.51	283.837	291.165	298.492	414.261	422.774	425.252	433.239	434.774	436.243	455.288	475.801	827.515	844.542	849.497	859.541	865.471	868.542	871.479	887.573	890.524	903.427	905.529	909.568	910.563	1654.02	1671.05	1676	1691.98	1695.05	1717.03	274.495	412.247	807.489	825.501	847.483	861.477	863.456	871.506	885.522	905.427
29	Ginsenoside F2	C42H72O13	784.497	62025-49-4	2-{[16-hydroxy-2,6,6,10,11-pentamethyl-14-(6-methyl-2-{[3,4,5-trihydroxy-6-(hydroxymethyl)oxan-2-yl]oxy}hept-5-en-2-yl)tetracyclo[8.7.0.0²,?.0¹¹,¹?]heptadecan-5-yl]oxy}-6-(hydroxymethyl)oxane-3,4,5-triol	HMDB39545	FDB019164	http://refhub.elsevier.com/B978-0-12-817901-7.00006-X/rf0130	262.506	269.834	277.162	284.488	393.256	401.769	404.247	412.234	413.769	415.238	434.282	454.796	785.505	802.531	807.487	817.531	823.46	826.531	829.468	845.563	848.513	861.416	863.519	867.558	868.552	1570	1587.03	1591.98	1607.96	1611.03	1633.01	260.492	391.241	765.479	783.49	805.472	819.467	821.446	829.495	843.511	863.416
30	m-Ginsenoside Ra3	C62H102O30	1326.65					http://refhub.elsevier.com/B978-0-12-817901-7.00006-X/rf0210	443.222	450.55	457.878	465.204	664.33	672.843	675.321	683.308	684.843	686.312	705.357	725.87	1327.65	1344.68	1349.63	1359.68	1365.61	1368.68	1371.62	1387.71	1390.66	1403.56	1405.67	1409.71	1410.7	2654.3	2671.33	2676.28	2692.25	2695.33	2717.31	441.208	662.316	1307.63	1325.64	1347.62	1361.62	1363.59	1371.64	1385.66	1405.56
31	m-Ginsenoside Rb1	C57H94O26	1194.6					http://refhub.elsevier.com/B978-0-12-817901-7.00006-X/rf0215	399.208	406.536	413.864	421.19	598.309	606.822	609.3	617.287	618.822	620.291	639.335	659.849	1195.61	1212.64	1217.59	1227.64	1233.57	1236.64	1239.57	1255.67	1258.62	1271.52	1273.62	1277.66	1278.66	2390.21	2407.24	2412.2	2428.17	2431.24	2453.22	397.194	596.294	1175.58	1193.6	1215.58	1229.57	1231.55	1239.6	1253.62	1273.52
32	m-Ginsenoside Rb2	C56H92O25	1164.59					http://refhub.elsevier.com/B978-0-12-817901-7.00006-X/rf0105	389.205	396.532	403.86	411.187	583.304	591.817	594.295	602.282	603.817	605.286	624.33	644.843	1165.6	1182.63	1187.58	1197.63	1203.56	1206.63	1209.56	1225.66	1228.61	1241.51	1243.61	1247.65	1248.65	2330.19	2347.22	2352.17	2368.15	2371.22	2393.2	387.19	581.289	1145.57	1163.59	1185.57	1199.56	1201.54	1209.59	1223.61	1243.51
33	m-Ginsenoside Rb3	C56H92O25	1164.59					http://refhub.elsevier.com/B978-0-12-817901-7.00006-X/rf0225	389.205	396.532	403.86	411.187	583.304	591.817	594.295	602.282	603.817	605.286	624.33	644.843	1165.6	1182.63	1187.58	1197.63	1203.56	1206.63	1209.56	1225.66	1228.61	1241.51	1243.61	1247.65	1248.65	2330.19	2347.22	2352.17	2368.15	2371.22	2393.2	387.19	581.289	1145.57	1163.59	1185.57	1199.56	1201.54	1209.59	1223.61	1243.51
34	m-Ginsenoside Rc	C56H92O25	1164.59					http://refhub.elsevier.com/B978-0-12-817901-7.00006-X/rf0215	389.205	396.532	403.86	411.187	583.304	591.817	594.295	602.282	603.817	605.286	624.33	644.843	1165.6	1182.63	1187.58	1197.63	1203.56	1206.63	1209.56	1225.66	1228.61	1241.51	1243.61	1247.65	1248.65	2330.19	2347.22	2352.17	2368.15	2371.22	2393.2	387.19	581.289	1145.57	1163.59	1185.57	1199.56	1201.54	1209.59	1223.61	1243.51
35	m-Ginsenoside Rd	C51H84O21	1032.55					http://refhub.elsevier.com/B978-0-12-817901-7.00006-X/rf0215	345.191	352.518	359.846	367.173	517.283	525.796	528.274	536.26	537.796	539.264	558.309	578.822	1033.56	1050.58	1055.54	1065.58	1071.51	1074.58	1077.52	1093.62	1096.57	1109.47	1111.57	1115.61	1116.61	2066.11	2083.13	2088.09	2104.06	2107.13	2129.12	343.176	515.268	1013.53	1031.54	1053.53	1067.52	1069.5	1077.55	1091.56	1111.47
36	m-floral-Ginsenoside Rb1	C57H94O26	1194.6					http://refhub.elsevier.com/B978-0-12-817901-7.00006-X/rf0230	399.208	406.536	413.864	421.19	598.309	606.822	609.3	617.287	618.822	620.291	639.335	659.849	1195.61	1212.64	1217.59	1227.64	1233.57	1236.64	1239.57	1255.67	1258.62	1271.52	1273.62	1277.66	1278.66	2390.21	2407.24	2412.2	2428.17	2431.24	2453.22	397.194	596.294	1175.58	1193.6	1215.58	1229.57	1231.55	1239.6	1253.62	1273.52
37	m-floral-Ginsenoside Rb2	C57H94O26	1194.6					http://refhub.elsevier.com/B978-0-12-817901-7.00006-X/rf0230	399.208	406.536	413.864	421.19	598.309	606.822	609.3	617.287	618.822	620.291	639.335	659.849	1195.61	1212.64	1217.59	1227.64	1233.57	1236.64	1239.57	1255.67	1258.62	1271.52	1273.62	1277.66	1278.66	2390.21	2407.24	2412.2	2428.17	2431.24	2453.22	397.194	596.294	1175.58	1193.6	1215.58	1229.57	1231.55	1239.6	1253.62	1273.52
38	m-floral-Ginsenoside Rc1	C56H92O25	1164.59					http://refhub.elsevier.com/B978-0-12-817901-7.00006-X/rf0230	389.205	396.532	403.86	411.187	583.304	591.817	594.295	602.282	603.817	605.286	624.33	644.843	1165.6	1182.63	1187.58	1197.63	1203.56	1206.63	1209.56	1225.66	1228.61	1241.51	1243.61	1247.65	1248.65	2330.19	2347.22	2352.17	2368.15	2371.22	2393.2	387.19	581.289	1145.57	1163.59	1185.57	1199.56	1201.54	1209.59	1223.61	1243.51
39	m-floral-Ginsenoside Rc2	C56H92O25	1164.59					http://refhub.elsevier.com/B978-0-12-817901-7.00006-X/rf0230	389.205	396.532	403.86	411.187	583.304	591.817	594.295	602.282	603.817	605.286	624.33	644.843	1165.6	1182.63	1187.58	1197.63	1203.56	1206.63	1209.56	1225.66	1228.61	1241.51	1243.61	1247.65	1248.65	2330.19	2347.22	2352.17	2368.15	2371.22	2393.2	387.19	581.289	1145.57	1163.59	1185.57	1199.56	1201.54	1209.59	1223.61	1243.51
40	m-floral-Ginsenoside Rc3	C56H92O25	1164.59					http://refhub.elsevier.com/B978-0-12-817901-7.00006-X/rf0230	389.205	396.532	403.86	411.187	583.304	591.817	594.295	602.282	603.817	605.286	624.33	644.843	1165.6	1182.63	1187.58	1197.63	1203.56	1206.63	1209.56	1225.66	1228.61	1241.51	1243.61	1247.65	1248.65	2330.19	2347.22	2352.17	2368.15	2371.22	2393.2	387.19	581.289	1145.57	1163.59	1185.57	1199.56	1201.54	1209.59	1223.61	1243.51
41	m-floral-Ginsenoside Rc4	C56H92O25	1164.59					http://refhub.elsevier.com/B978-0-12-817901-7.00006-X/rf0230	389.205	396.532	403.86	411.187	583.304	591.817	594.295	602.282	603.817	605.286	624.33	644.843	1165.6	1182.63	1187.58	1197.63	1203.56	1206.63	1209.56	1225.66	1228.61	1241.51	1243.61	1247.65	1248.65	2330.19	2347.22	2352.17	2368.15	2371.22	2393.2	387.19	581.289	1145.57	1163.59	1185.57	1199.56	1201.54	1209.59	1223.61	1243.51
42	m-floral-Ginsenoside Rd1	C51H84O21	1032.55					http://refhub.elsevier.com/B978-0-12-817901-7.00006-X/rf0230	345.191	352.518	359.846	367.173	517.283	525.796	528.274	536.26	537.796	539.264	558.309	578.822	1033.56	1050.58	1055.54	1065.58	1071.51	1074.58	1077.52	1093.62	1096.57	1109.47	1111.57	1115.61	1116.61	2066.11	2083.13	2088.09	2104.06	2107.13	2129.12	343.176	515.268	1013.53	1031.54	1053.53	1067.52	1069.5	1077.55	1091.56	1111.47
43	m-floral-Ginsenoside Rd2	C51H84O21	1032.55					http://refhub.elsevier.com/B978-0-12-817901-7.00006-X/rf0230	345.191	352.518	359.846	367.173	517.283	525.796	528.274	536.26	537.796	539.264	558.309	578.822	1033.56	1050.58	1055.54	1065.58	1071.51	1074.58	1077.52	1093.62	1096.57	1109.47	1111.57	1115.61	1116.61	2066.11	2083.13	2088.09	2104.06	2107.13	2129.12	343.176	515.268	1013.53	1031.54	1053.53	1067.52	1069.5	1077.55	1091.56	1111.47
44	m-floral-Ginsenoside Rd3	C51H84O21	1032.55					http://refhub.elsevier.com/B978-0-12-817901-7.00006-X/rf0230	345.191	352.518	359.846	367.173	517.283	525.796	528.274	536.26	537.796	539.264	558.309	578.822	1033.56	1050.58	1055.54	1065.58	1071.51	1074.58	1077.52	1093.62	1096.57	1109.47	1111.57	1115.61	1116.61	2066.11	2083.13	2088.09	2104.06	2107.13	2129.12	343.176	515.268	1013.53	1031.54	1053.53	1067.52	1069.5	1077.55	1091.56	1111.47
45	m-floral-Ginsenoside Rd4	C51H84O21	1032.55					http://refhub.elsevier.com/B978-0-12-817901-7.00006-X/rf0230	345.191	352.518	359.846	367.173	517.283	525.796	528.274	536.26	537.796	539.264	558.309	578.822	1033.56	1050.58	1055.54	1065.58	1071.51	1074.58	1077.52	1093.62	1096.57	1109.47	1111.57	1115.61	1116.61	2066.11	2083.13	2088.09	2104.06	2107.13	2129.12	343.176	515.268	1013.53	1031.54	1053.53	1067.52	1069.5	1077.55	1091.56	1111.47
46	m-floral-Ginsenoside Rd5	C51H84O21	1032.55					http://refhub.elsevier.com/B978-0-12-817901-7.00006-X/rf0230	345.191	352.518	359.846	367.173	517.283	525.796	528.274	536.26	537.796	539.264	558.309	578.822	1033.56	1050.58	1055.54	1065.58	1071.51	1074.58	1077.52	1093.62	1096.57	1109.47	1111.57	1115.61	1116.61	2066.11	2083.13	2088.09	2104.06	2107.13	2129.12	343.176	515.268	1013.53	1031.54	1053.53	1067.52	1069.5	1077.55	1091.56	1111.47
47	m-floral-Ginsenoside Rd6	C54H86O24	1118.55					http://refhub.elsevier.com/B978-0-12-817901-7.00006-X/rf0230	373.858	381.185	388.513	395.84	560.283	568.796	571.274	579.261	580.796	582.265	601.309	621.823	1119.56	1136.58	1141.54	1151.58	1157.51	1160.58	1163.52	1179.62	1182.57	1195.47	1197.57	1201.61	1202.61	2238.11	2255.14	2260.09	2276.06	2279.14	2301.12	371.843	558.268	1099.53	1117.54	1139.53	1153.52	1155.5	1163.55	1177.56	1197.47
48	m-noto-Ginsenoside R4	C62H102O30	1326.65					http://refhub.elsevier.com/B978-0-12-817901-7.00006-X/rf0235	443.222	450.55	457.878	465.204	664.33	672.843	675.321	683.308	684.843	686.312	705.357	725.87	1327.65	1344.68	1349.63	1359.68	1365.61	1368.68	1371.62	1387.71	1390.66	1403.56	1405.67	1409.71	1410.7	2654.3	2671.33	2676.28	2692.25	2695.33	2717.31	441.208	662.316	1307.63	1325.64	1347.62	1361.62	1363.59	1371.64	1385.66	1405.56
49	Gypenoside XVII	C48H82O18	946.55	80321-69-3	2-{[16-hydroxy-2,6,6,10,11-pentamethyl-14-(6-methyl-2-{[3,4,5-trihydroxy-6-({[3,4,5-trihydroxy-6-(hydroxymethyl)oxan-2-yl]oxy}methyl)oxan-2-yl]oxy}hept-5-en-2-yl)tetracyclo[8.7.0.0²,?.0¹¹,¹?]heptadecan-5-yl]oxy}-6-(hydroxymethyl)oxane-3,4,5-triol	HMDB39547	FDB019166	http://refhub.elsevier.com/B978-0-12-817901-7.00006-X/rf0240	316.524	323.851	331.179	338.506	474.282	482.796	485.273	493.26	494.796	496.264	515.309	535.822	947.557	964.584	969.539	979.584	985.513	988.584	991.521	1007.62	1010.57	1023.47	1025.57	1029.61	1030.61	1894.11	1911.13	1916.09	1932.06	1935.13	1957.12	314.509	472.268	927.532	945.543	967.525	981.52	983.499	991.548	1005.56	1025.47
50	Gypenoside IX	C47H80O17	916.54	80321-63-7	2-[(16-hydroxy-2,6,6,10,11-pentamethyl-14-{6-methyl-2-[(3,4,5-trihydroxy-6-{[(3,4,5-trihydroxyoxan-2-yl)oxy]methyl}oxan-2-yl)oxy]hept-5-en-2-yl}tetracyclo[8.7.0.0²,?.0¹¹,¹?]heptadecan-5-yl)oxy]-6-(hydroxymethyl)oxane-3,4,5-triol	HMDB39549	FDB019168	http://refhub.elsevier.com/B978-0-12-817901-7.00006-X/rf0180	306.52	313.848	321.176	328.502	459.277	467.79	470.268	478.255	479.79	481.259	500.304	520.817	917.547	934.573	939.529	949.573	955.503	958.573	961.511	977.605	980.555	993.459	995.561	999.6	1000.59	1834.09	1851.11	1856.07	1872.04	1875.11	1897.09	304.506	457.263	897.521	915.532	937.514	951.509	953.488	961.538	975.553	995.458
51	Ginsenoside RAo	C60H100O28	1268.64					http://refhub.elsevier.com/B978-0-12-817901-7.00006-X/rf0255	423.887	431.215	438.542	445.869	635.327	643.841	646.318	654.305	655.841	657.309	676.354	696.867	1269.65	1286.67	1291.63	1301.67	1307.6	1310.67	1313.61	1329.71	1332.66	1345.56	1347.66	1351.7	1352.7	2538.29	2555.31	2560.27	2576.24	2579.31	2601.3	421.873	633.313	1249.62	1267.63	1289.61	1303.61	1305.59	1313.64	1327.65	1347.56
52	Pseudoginsenoside RC1	C50H84O20	1004.56					http://refhub.elsevier.com/B978-0-12-817901-7.00006-X/rf0095	335.859	343.186	350.514	357.841	503.285	511.798	514.276	522.263	523.798	525.267	544.312	564.825	1005.56	1022.59	1027.54	1037.59	1043.52	1046.59	1049.53	1065.62	1068.57	1081.47	1083.58	1087.62	1088.61	2010.12	2027.15	2032.1	2048.07	2051.15	2073.13	333.845	501.271	985.537	1003.55	1025.53	1039.53	1041.5	1049.55	1063.57	1083.47
53	Pseudoginsenoside F8	C55H92O23	1120.6					http://refhub.elsevier.com/B978-0-12-817901-7.00006-X/rf0095	374.542	381.869	389.197	396.524	561.309	569.822	572.3	580.287	581.822	583.291	602.335	622.849	1121.61	1138.64	1143.59	1153.64	1159.57	1162.64	1165.57	1181.67	1184.62	1197.52	1199.62	1203.66	1204.66	2242.21	2259.24	2264.2	2280.17	2283.24	2305.22	372.527	559.294	1101.58	1119.6	1141.58	1155.57	1157.55	1165.6	1179.62	1199.52
54	Quinquenoside I	C52H86O19	1014.58	208764-50-5	{6-[(4,5-dihydroxy-2-{[16-hydroxy-2,6,6,10,11-pentamethyl-14-(6-methyl-2-{[3,4,5-trihydroxy-6-(hydroxymethyl)oxan-2-yl]oxy}hept-5-en-2-yl)tetracyclo[8.7.0.0²,?.0¹¹,¹?]heptadecan-5-yl]oxy}-6-(hydroxymethyl)oxan-3-yl)oxy]-3,4,5-trihydroxyoxan-2-yl}methyl (2E)-but-2-enoate	HMDB32814	FDB010788	http://refhub.elsevier.com/B978-0-12-817901-7.00006-X/rf0130	339.199	346.527	353.855	361.181	508.295	516.809	519.286	527.273	528.809	530.277	549.322	569.835	1015.58	1032.61	1037.57	1047.61	1053.54	1056.61	1059.55	1075.64	1078.59	1091.5	1093.6	1097.64	1098.63	2030.16	2047.19	2052.14	2068.12	2071.19	2093.17	337.185	506.281	995.558	1013.57	1035.55	1049.55	1051.52	1059.57	1073.59	1093.5
55	Quinquenoside II	C62H104O24	1232.69	208764-52-7	{6-[(4,5-dihydroxy-2-{[16-hydroxy-2,6,6,10,11-pentamethyl-14-(6-methyl-2-{[3,4,5-trihydroxy-6-({[3,4,5-trihydroxy-6-(hydroxymethyl)oxan-2-yl]oxy}methyl)oxan-2-yl]oxy}hept-5-en-2-yl)tetracyclo[8.7.0.0²,?.0¹¹,¹?]heptadecan-5-yl]oxy}-6-(hydroxymethyl)oxan-3-yl)oxy]-3,4,5-trihydroxyoxan-2-yl}methyl (2E)-oct-2-enoate	HMDB32815	FDB010789	http://refhub.elsevier.com/B978-0-12-817901-7.00006-X/rf0130	411.905	419.232	426.56	433.886	617.353	625.866	628.344	636.331	637.866	639.335	658.38	678.893	1233.7	1250.73	1255.68	1265.73	1271.65	1274.73	1277.66	1293.76	1296.71	1309.61	1311.71	1315.75	1316.75	2466.39	2483.42	2488.37	2504.35	2507.42	2529.4	409.89	615.339	1213.67	1231.68	1253.67	1267.66	1269.64	1277.69	1291.71	1311.61
56	Quinquenoside III	C50H84O19	988.561	208764-53-8	(3,4-dihydroxy-6-{[16-hydroxy-2,6,6,10,11-pentamethyl-14-(6-methyl-2-{[3,4,5-trihydroxy-6-(hydroxymethyl)oxan-2-yl]oxy}hept-5-en-2-yl)tetracyclo[8.7.0.0²,?.0¹¹,¹?]heptadecan-5-yl]oxy}-5-{[3,4,5-trihydroxy-6-(hydroxymethyl)oxan-2-yl]oxy}oxan-2-yl)methyl acetate	HMDB32816	FDB010790	http://refhub.elsevier.com/B978-0-12-817901-7.00006-X/rf0130	330.528	337.855	345.183	352.509	495.288	503.801	506.279	514.266	515.801	517.27	536.314	556.827	989.568	1006.59	1011.55	1021.59	1027.52	1030.59	1033.53	1049.63	1052.58	1065.48	1067.58	1071.62	1072.62	1978.13	1995.16	2000.11	2016.08	2019.16	2041.14	328.513	493.273	969.542	987.553	1009.54	1023.53	1025.51	1033.56	1047.57	1067.48
57	Quinquenoside V	C60H102O28	1270.66	208764-55-0	2-[(2-{[14-(2-{[6-({[3,4-dihydroxy-6-(hydroxymethyl)-5-{[3,4,5-trihydroxy-6-(hydroxymethyl)oxan-2-yl]oxy}oxan-2-yl]oxy}methyl)-3,4,5-trihydroxyoxan-2-yl]oxy}-6-methylhept-5-en-2-yl)-16-hydroxy-2,6,6,10,11-pentamethyltetracyclo[8.7.0.0²,?.0¹¹,¹?]heptadecan-5-yl]oxy}-4,5-dihydroxy-6-(hydroxymethyl)oxan-3-yl)oxy]-6-(hydroxymethyl)oxane-3,4,5-triol	HMDB32817	FDB010791	http://refhub.elsevier.com/B978-0-12-817901-7.00006-X/rf0130	424.559	431.887	439.214	446.541	636.335	644.848	647.326	655.313	656.848	658.317	677.362	697.875	1271.66	1288.69	1293.64	1303.69	1309.62	1312.69	1315.63	1331.72	1334.67	1347.57	1349.68	1353.72	1354.71	2542.32	2559.35	2564.3	2580.27	2583.35	2605.33	422.545	634.321	1251.64	1269.65	1291.63	1305.63	1307.6	1315.65	1329.67	1349.57
58	Quinquenoside L10	C47H80O17	916.54					http://refhub.elsevier.com/B978-0-12-817901-7.00006-X/rf0260	306.52	313.848	321.176	328.502	459.277	467.79	470.268	478.255	479.79	481.259	500.304	520.817	917.547	934.573	939.529	949.573	955.503	958.573	961.511	977.605	980.555	993.459	995.561	999.6	1000.59	1834.09	1851.11	1856.07	1872.04	1875.11	1897.09	304.506	457.263	897.521	915.532	937.514	951.509	953.488	961.538	975.553	995.458
59	Quinquenoside L14	C47H80O17	916.54					http://refhub.elsevier.com/B978-0-12-817901-7.00006-X/rf0260	306.52	313.848	321.176	328.502	459.277	467.79	470.268	478.255	479.79	481.259	500.304	520.817	917.547	934.573	939.529	949.573	955.503	958.573	961.511	977.605	980.555	993.459	995.561	999.6	1000.59	1834.09	1851.11	1856.07	1872.04	1875.11	1897.09	304.506	457.263	897.521	915.532	937.514	951.509	953.488	961.538	975.553	995.458
60	Quinquenoside Jb	C59H100O27	1240.65					http://refhub.elsevier.com/B978-0-12-817901-7.00006-X/rf0265	414.556	421.883	429.211	436.538	621.33	629.843	632.321	640.308	641.843	643.312	662.356	682.87	1241.65	1258.68	1263.63	1273.68	1279.61	1282.68	1285.62	1301.71	1304.66	1317.56	1319.67	1323.71	1324.7	2482.3	2499.32	2504.28	2520.25	2523.32	2545.31	412.541	619.315	1221.63	1239.64	1261.62	1275.61	1277.59	1285.64	1299.66	1319.56
61	Quinquenoside R1	C56H94O24	1150.61	85013-02-1	{6-[(4,5-dihydroxy-2-{[16-hydroxy-2,6,6,10,11-pentamethyl-14-(6-methyl-2-{[3,4,5-trihydroxy-6-({[3,4,5-trihydroxy-6-(hydroxymethyl)oxan-2-yl]oxy}methyl)oxan-2-yl]oxy}hept-5-en-2-yl)tetracyclo[8.7.0.0^{2,7}.0^{11,15}]heptadecan-5-yl]oxy}-6-(hydroxymethyl)oxan-3-yl)oxy]-3,4,5-trihydroxyoxan-2-yl}methyl acetate	HMDB40874	FDB020705	http://refhub.elsevier.com/B978-0-12-817901-7.00006-X/rf0185	384.545	391.872	399.2	406.527	576.314	584.827	587.305	595.292	596.827	598.296	617.341	637.854	1151.62	1168.65	1173.6	1183.65	1189.58	1192.65	1195.58	1211.68	1214.63	1227.53	1229.63	1233.67	1234.67	2302.23	2319.26	2324.22	2340.19	2343.26	2365.24	382.531	574.299	1131.6	1149.61	1171.59	1185.58	1187.56	1195.61	1209.63	1229.53
62	Notoginsenoside R4	C59H100O27	1240.65	87741-77-3	2-({4,5-dihydroxy-2-[(16-hydroxy-2,6,6,10,11-pentamethyl-14-{6-methyl-2-[(3,4,5-trihydroxy-6-{[(3,4,5-trihydroxy-6-{[(3,4,5-trihydroxyoxan-2-yl)oxy]methyl}oxan-2-yl)oxy]methyl}oxan-2-yl)oxy]hept-5-en-2-yl}tetracyclo[8.7.0.0²,?.0¹¹,¹?]heptadecan-5-yl)oxy]-6-(hydroxymethyl)oxan-3-yl}oxy)-6-(hydroxymethyl)oxane-3,4,5-triol	HMDB40466	FDB020220	https://www.jstage.jst.go.jp/article/cpb1958/32/3/32_3_1188/_article/-char/en	414.556	421.883	429.211	436.538	621.33	629.843	632.321	640.308	641.843	643.312	662.356	682.87	1241.65	1258.68	1263.63	1273.68	1279.61	1282.68	1285.62	1301.71	1304.66	1317.56	1319.67	1323.71	1324.7	2482.3	2499.32	2504.28	2520.25	2523.32	2545.31	412.541	619.315	1221.63	1239.64	1261.62	1275.61	1277.59	1285.64	1299.66	1319.56
63	Notoginsenoside Fe	C47H80O17	916.54	88105-29-7	2-{[14-(2-{[6-({[3,4-dihydroxy-5-(hydroxymethyl)oxolan-2-yl]oxy}methyl)-3,4,5-trihydroxyoxan-2-yl]oxy}-6-methylhept-5-en-2-yl)-16-hydroxy-2,6,6,10,11-pentamethyltetracyclo[8.7.0.0^{2,7}.0^{11,15}]heptadecan-5-yl]oxy}-6-(hydroxymethyl)oxane-3,4,5-triol	HMDB34737	FDB013279	http://refhub.elsevier.com/B978-0-12-817901-7.00006-X/rf0270	306.52	313.848	321.176	328.502	459.277	467.79	470.268	478.255	479.79	481.259	500.304	520.817	917.547	934.573	939.529	949.573	955.503	958.573	961.511	977.605	980.555	993.459	995.561	999.6	1000.59	1834.09	1851.11	1856.07	1872.04	1875.11	1897.09	304.506	457.263	897.521	915.532	937.514	951.509	953.488	961.538	975.553	995.458
64	Vinaginsenoside R16	C47H80O17	916.54	226712-37-4	2-{[2-(5-{[4,5-dihydroxy-6-(hydroxymethyl)-3-[(3,4,5-trihydroxyoxan-2-yl)oxy]oxan-2-yl]oxy}-16-hydroxy-2,6,6,10,11-pentamethyltetracyclo[8.7.0.0^{2,7}.0^{11,15}]heptadecan-14-yl)-6-methylhept-5-en-2-yl]oxy}-6-(hydroxymethyl)oxane-3,4,5-triol	HMDB34397	FDB012786	http://refhub.elsevier.com/B978-0-12-817901-7.00006-X/rf0120	306.52	313.848	321.176	328.502	459.277	467.79	470.268	478.255	479.79	481.259	500.304	520.817	917.547	934.573	939.529	949.573	955.503	958.573	961.511	977.605	980.555	993.459	995.561	999.6	1000.59	1834.09	1851.11	1856.07	1872.04	1875.11	1897.09	304.506	457.263	897.521	915.532	937.514	951.509	953.488	961.538	975.553	995.458
65	Panaxatriol	C30H52O4	476.387	NULL	2,6,6,10,11-pentamethyl-14-(2,6,6-trimethyloxan-2-yl)tetracyclo[8.7.0.0^{2,7}.0^{11,15}]heptadecane-5,8,16-triol	HMDB38244	FDB017536	http://refhub.elsevier.com/B978-0-12-817901-7.00006-X/rf0105	159.803	167.13	174.458	181.785	239.201	247.714	250.192	258.178	259.714	261.182	280.227	300.74	477.394	494.42	499.376	509.42	515.35	518.42	521.358	537.452	540.402	553.306	555.408	559.447	560.442	953.78	970.807	975.762	991.736	994.807	1016.79	157.788	237.186	457.368	475.379	497.361	511.356	513.335	521.385	535.4	555.305
66	Ginsenoside B2	C48H82O18	946.55	52286-59-6	2-{[2-(8-{[4,5-dihydroxy-6-(hydroxymethyl)-3-[(3,4,5-trihydroxy-6-methyloxan-2-yl)oxy]oxan-2-yl]oxy}-5,16-dihydroxy-2,6,6,10,11-pentamethyltetracyclo[8.7.0.0^{2,7}.0^{11,15}]heptadecan-14-yl)-6-methylhept-5-en-2-yl]oxy}-6-(hydroxymethyl)oxane-3,4,5-triol	HMDB35749	FDB014479	http://refhub.elsevier.com/B978-0-12-817901-7.00006-X/rf0150	316.524	323.851	331.179	338.506	474.282	482.796	485.273	493.26	494.796	496.264	515.309	535.822	947.557	964.584	969.539	979.584	985.513	988.584	991.521	1007.62	1010.57	1023.47	1025.57	1029.61	1030.61	1894.11	1911.13	1916.09	1932.06	1935.13	1957.12	314.509	472.268	927.532	945.543	967.525	981.52	983.499	991.548	1005.56	1025.47
67	Ginsenoside Re1	C48H82O19	962.545					http://refhub.elsevier.com/B978-0-12-817901-7.00006-X/rf0285	321.856	329.183	336.511	343.838	482.28	490.793	493.271	501.258	502.793	504.262	523.306	543.82	963.552	980.579	985.534	995.579	1001.51	1004.58	1007.52	1023.61	1026.56	1039.46	1041.57	1045.61	1046.6	1926.1	1943.12	1948.08	1964.05	1967.12	1989.11	319.841	480.265	943.527	961.538	983.52	997.514	999.494	1007.54	1021.56	1041.46
68	Ginsenoside Re2	C48H82O19	962.545					http://refhub.elsevier.com/B978-0-12-817901-7.00006-X/rf0285	321.856	329.183	336.511	343.838	482.28	490.793	493.271	501.258	502.793	504.262	523.306	543.82	963.552	980.579	985.534	995.579	1001.51	1004.58	1007.52	1023.61	1026.56	1039.46	1041.57	1045.61	1046.6	1926.1	1943.12	1948.08	1964.05	1967.12	1989.11	319.841	480.265	943.527	961.538	983.52	997.514	999.494	1007.54	1021.56	1041.46
69	Ginsenoside Re3	C48H82O19	962.545					http://refhub.elsevier.com/B978-0-12-817901-7.00006-X/rf0285	321.856	329.183	336.511	343.838	482.28	490.793	493.271	501.258	502.793	504.262	523.306	543.82	963.552	980.579	985.534	995.579	1001.51	1004.58	1007.52	1023.61	1026.56	1039.46	1041.57	1045.61	1046.6	1926.1	1943.12	1948.08	1964.05	1967.12	1989.11	319.841	480.265	943.527	961.538	983.52	997.514	999.494	1007.54	1021.56	1041.46
70	Ginsenoside Re4	C47H80O18	932.534					http://refhub.elsevier.com/B978-0-12-817901-7.00006-X/rf0285	311.852	319.179	326.507	333.834	467.275	475.788	478.265	486.252	487.788	489.256	508.301	528.814	933.542	950.568	955.524	965.568	971.498	974.568	977.506	993.6	996.55	1009.45	1011.56	1015.59	1016.59	1866.08	1883.1	1888.06	1904.03	1907.1	1929.08	309.838	465.26	913.516	931.527	953.509	967.504	969.483	977.533	991.548	1011.45
71	Ginsenoside Re6	C46H76O15	868.518					http://refhub.elsevier.com/B978-0-12-817901-7.00006-X/rf0285	290.513	297.841	305.169	312.495	435.266	443.78	446.257	454.244	455.78	457.248	476.293	496.806	869.526	886.552	891.508	901.552	907.482	910.552	913.49	929.584	932.534	945.437	947.54	951.579	952.574	1738.04	1755.07	1760.03	1776	1779.07	1801.05	288.499	433.252	849.5	867.511	889.493	903.488	905.467	913.517	927.532	947.437
72	m-Ginsenoside Re	C51H84O21	1032.55					http://refhub.elsevier.com/B978-0-12-817901-7.00006-X/rf0225	345.191	352.518	359.846	367.173	517.283	525.796	528.274	536.26	537.796	539.264	558.309	578.822	1033.56	1050.58	1055.54	1065.58	1071.51	1074.58	1077.52	1093.62	1096.57	1109.47	1111.57	1115.61	1116.61	2066.11	2083.13	2088.09	2104.06	2107.13	2129.12	343.176	515.268	1013.53	1031.54	1053.53	1067.52	1069.5	1077.55	1091.56	1111.47
73	m-floral-Ginsenoside Re1	C51H84O21	1032.55					http://refhub.elsevier.com/B978-0-12-817901-7.00006-X/rf0230	345.191	352.518	359.846	367.173	517.283	525.796	528.274	536.26	537.796	539.264	558.309	578.822	1033.56	1050.58	1055.54	1065.58	1071.51	1074.58	1077.52	1093.62	1096.57	1109.47	1111.57	1115.61	1116.61	2066.11	2083.13	2088.09	2104.06	2107.13	2129.12	343.176	515.268	1013.53	1031.54	1053.53	1067.52	1069.5	1077.55	1091.56	1111.47
74	m-floral-Ginsenoside Re2	C51H84O21	1032.55					http://refhub.elsevier.com/B978-0-12-817901-7.00006-X/rf0230	345.191	352.518	359.846	367.173	517.283	525.796	528.274	536.26	537.796	539.264	558.309	578.822	1033.56	1050.58	1055.54	1065.58	1071.51	1074.58	1077.52	1093.62	1096.57	1109.47	1111.57	1115.61	1116.61	2066.11	2083.13	2088.09	2104.06	2107.13	2129.12	343.176	515.268	1013.53	1031.54	1053.53	1067.52	1069.5	1077.55	1091.56	1111.47
75	m-floral-Ginsenoside Re3	C51H84O21	1032.55					http://refhub.elsevier.com/B978-0-12-817901-7.00006-X/rf0230	345.191	352.518	359.846	367.173	517.283	525.796	528.274	536.26	537.796	539.264	558.309	578.822	1033.56	1050.58	1055.54	1065.58	1071.51	1074.58	1077.52	1093.62	1096.57	1109.47	1111.57	1115.61	1116.61	2066.11	2083.13	2088.09	2104.06	2107.13	2129.12	343.176	515.268	1013.53	1031.54	1053.53	1067.52	1069.5	1077.55	1091.56	1111.47
76	Ginsenoside Rf	C42H72O14	800.492	52286-58-5	2-[(2-{[5,16-dihydroxy-14-(2-hydroxy-6-methylhept-5-en-2-yl)-2,6,6,10,11-pentamethyltetracyclo[8.7.0.0^{2,7}.0^{11,15}]heptadecan-8-yl]oxy}-4,5-dihydroxy-6-(hydroxymethyl)oxan-3-yl)oxy]-6-(hydroxymethyl)oxane-3,4,5-triol	HMDB34745	FDB013289	http://refhub.elsevier.com/B978-0-12-817901-7.00006-X/rf0280	267.838	275.165	282.493	289.82	401.253	409.767	412.244	420.231	421.767	423.235	442.28	462.793	801.499	818.526	823.481	833.526	839.455	842.526	845.463	861.558	864.508	877.411	879.513	883.553	884.547	1601.99	1619.02	1623.97	1639.95	1643.02	1665	265.823	399.239	781.474	799.485	821.467	835.462	837.441	845.49	859.506	879.411
77	20-Glucoginsenoside-Rf	C48H82O19	962.545					http://refhub.elsevier.com/B978-0-12-817901-7.00006-X/rf0145	321.856	329.183	336.511	343.838	482.28	490.793	493.271	501.258	502.793	504.262	523.306	543.82	963.552	980.579	985.534	995.579	1001.51	1004.58	1007.52	1023.61	1026.56	1039.46	1041.57	1045.61	1046.6	1926.1	1943.12	1948.08	1964.05	1967.12	1989.11	319.841	480.265	943.527	961.538	983.52	997.514	999.494	1007.54	1021.56	1041.46
78	Ginsenoside Rf-1a	C42H72O14	800.492					http://refhub.elsevier.com/B978-0-12-817901-7.00006-X/rf0290	267.838	275.165	282.493	289.82	401.253	409.767	412.244	420.231	421.767	423.235	442.28	462.793	801.499	818.526	823.481	833.526	839.455	842.526	845.463	861.558	864.508	877.411	879.513	883.553	884.547	1601.99	1619.02	1623.97	1639.95	1643.02	1665	265.823	399.239	781.474	799.485	821.467	835.462	837.441	845.49	859.506	879.411
79	Ginsenoside Rg1	C42H72O14	800.492	22427-39-0	2-{[5,16-dihydroxy-2,6,6,10,11-pentamethyl-14-(6-methyl-2-{[3,4,5-trihydroxy-6-(hydroxymethyl)oxan-2-yl]oxy}hept-5-en-2-yl)tetracyclo[8.7.0.0²,?.0¹¹,¹?]heptadecan-8-yl]oxy}-6-(hydroxymethyl)oxane-3,4,5-triol	HMDB35857	FDB014636	http://refhub.elsevier.com/B978-0-12-817901-7.00006-X/rf0150	267.838	275.165	282.493	289.82	401.253	409.767	412.244	420.231	421.767	423.235	442.28	462.793	801.499	818.526	823.481	833.526	839.455	842.526	845.463	861.558	864.508	877.411	879.513	883.553	884.547	1601.99	1619.02	1623.97	1639.95	1643.02	1665	265.823	399.239	781.474	799.485	821.467	835.462	837.441	845.49	859.506	879.411
80	Ac-Ginsenoside Rg1	C44H74O15	842.503					http://refhub.elsevier.com/B978-0-12-817901-7.00006-X/rf0130	281.842	289.169	296.497	303.823	422.259	430.772	433.25	441.237	442.772	444.241	463.285	483.798	843.51	860.537	865.492	875.536	881.466	884.537	887.474	903.568	906.519	919.422	921.524	925.563	926.558	1686.01	1703.04	1707.99	1723.97	1727.04	1749.02	279.827	420.244	823.484	841.495	863.477	877.472	879.451	887.501	901.517	921.422
81	m-Ginsenoside Rg1	C45H74O17	886.493					http://refhub.elsevier.com/B978-0-12-817901-7.00006-X/rf0225	296.505	303.832	311.16	318.487	444.254	452.767	455.245	463.232	464.767	466.236	485.28	505.793	887.5	904.526	909.482	919.526	925.456	928.526	931.464	947.558	950.508	963.412	965.514	969.553	970.548	1773.99	1791.02	1795.97	1811.95	1815.02	1837	294.49	442.239	867.474	885.485	907.467	921.462	923.441	931.491	945.506	965.411
82	Ginsenoside Rg2	C42H72O13	784.497	52286-74-5	2-[(2-{[5,16-dihydroxy-14-(2-hydroxy-6-methylhept-5-en-2-yl)-2,6,6,10,11-pentamethyltetracyclo[8.7.0.0^{2,7}.0^{11,15}]heptadecan-8-yl]oxy}-4,5-dihydroxy-6-(hydroxymethyl)oxan-3-yl)oxy]-6-methyloxane-3,4,5-triol	HMDB35395	FDB014070	http://refhub.elsevier.com/B978-0-12-817901-7.00006-X/rf0150	262.506	269.834	277.162	284.488	393.256	401.769	404.247	412.234	413.769	415.238	434.282	454.796	785.505	802.531	807.487	817.531	823.46	826.531	829.468	845.563	848.513	861.416	863.519	867.558	868.552	1570	1587.03	1591.98	1607.96	1611.03	1633.01	260.492	391.241	765.479	783.49	805.472	819.467	821.446	829.495	843.511	863.416
83	Ac-Ginsenoside Rg2	C44H74O14	826.508					http://refhub.elsevier.com/B978-0-12-817901-7.00006-X/rf0225	276.51	283.837	291.165	298.492	414.261	422.774	425.252	433.239	434.774	436.243	455.288	475.801	827.515	844.542	849.497	859.541	865.471	868.542	871.479	887.573	890.524	903.427	905.529	909.568	910.563	1654.02	1671.05	1676	1691.98	1695.05	1717.03	274.495	412.247	807.489	825.501	847.483	861.477	863.456	871.506	885.522	905.427
84	20R-Ginsenoside Rg2	C42H72O13	784.497					http://refhub.elsevier.com/B978-0-12-817901-7.00006-X/rf0150	262.506	269.834	277.162	284.488	393.256	401.769	404.247	412.234	413.769	415.238	434.282	454.796	785.505	802.531	807.487	817.531	823.46	826.531	829.468	845.563	848.513	861.416	863.519	867.558	868.552	1570	1587.03	1591.98	1607.96	1611.03	1633.01	260.492	391.241	765.479	783.49	805.472	819.467	821.446	829.495	843.511	863.416
85	20R-Ac-Ginsenoside Rg2	C44H74O14	826.508					http://refhub.elsevier.com/B978-0-12-817901-7.00006-X/rf0225	276.51	283.837	291.165	298.492	414.261	422.774	425.252	433.239	434.774	436.243	455.288	475.801	827.515	844.542	849.497	859.541	865.471	868.542	871.479	887.573	890.524	903.427	905.529	909.568	910.563	1654.02	1671.05	1676	1691.98	1695.05	1717.03	274.495	412.247	807.489	825.501	847.483	861.477	863.456	871.506	885.522	905.427
86	Ac-Ginsenoside Rg3	C50H84O20	1004.56					http://refhub.elsevier.com/B978-0-12-817901-7.00006-X/rf0190	335.859	343.186	350.514	357.841	503.285	511.798	514.276	522.263	523.798	525.267	544.312	564.825	1005.56	1022.59	1027.54	1037.59	1043.52	1046.59	1049.53	1065.62	1068.57	1081.47	1083.58	1087.62	1088.61	2010.12	2027.15	2032.1	2048.07	2051.15	2073.13	333.845	501.271	985.537	1003.55	1025.53	1039.53	1041.5	1049.55	1063.57	1083.47
87	Ginsenoside Rg18	C48H82O18	946.55					http://refhub.elsevier.com/B978-0-12-817901-7.00006-X/rf0190	316.524	323.851	331.179	338.506	474.282	482.796	485.273	493.26	494.796	496.264	515.309	535.822	947.557	964.584	969.539	979.584	985.513	988.584	991.521	1007.62	1010.57	1023.47	1025.57	1029.61	1030.61	1894.11	1911.13	1916.09	1932.06	1935.13	1957.12	314.509	472.268	927.532	945.543	967.525	981.52	983.499	991.548	1005.56	1025.47
88	Ginsenoside Rh1	C36H62O9	638.439	63223-86-9	2-{[5,16-dihydroxy-14-(2-hydroxy-6-methylhept-5-en-2-yl)-2,6,6,10,11-pentamethyltetracyclo[8.7.0.0²,?.0¹¹,¹?]heptadecan-8-yl]oxy}-6-(hydroxymethyl)oxane-3,4,5-triol	HMDB39554	FDB019175	http://refhub.elsevier.com/B978-0-12-817901-7.00006-X/rf0160	213.82	221.148	228.476	235.802	320.227	328.74	331.218	339.205	340.74	342.209	361.254	381.767	639.447	656.473	661.429	671.473	677.403	680.473	683.411	699.505	702.455	715.358	717.461	721.5	722.494	1277.89	1294.91	1299.87	1315.84	1318.91	1340.89	211.806	318.212	619.421	637.432	659.414	673.409	675.388	683.438	697.453	717.358
89	20R-Ginsenoside Rh1	C36H62O9	638.439					http://refhub.elsevier.com/B978-0-12-817901-7.00006-X/rf0160	213.82	221.148	228.476	235.802	320.227	328.74	331.218	339.205	340.74	342.209	361.254	381.767	639.447	656.473	661.429	671.473	677.403	680.473	683.411	699.505	702.455	715.358	717.461	721.5	722.494	1277.89	1294.91	1299.87	1315.84	1318.91	1340.89	211.806	318.212	619.421	637.432	659.414	673.409	675.388	683.438	697.453	717.358
90	Ginsenoside Rh19	C36H62O9	638.439					http://refhub.elsevier.com/B978-0-12-817901-7.00006-X/rf0310	213.82	221.148	228.476	235.802	320.227	328.74	331.218	339.205	340.74	342.209	361.254	381.767	639.447	656.473	661.429	671.473	677.403	680.473	683.411	699.505	702.455	715.358	717.461	721.5	722.494	1277.89	1294.91	1299.87	1315.84	1318.91	1340.89	211.806	318.212	619.421	637.432	659.414	673.409	675.388	683.438	697.453	717.358
91	Ginsenoside F1	C36H62O9	638.439	53963-43-2	2-(hydroxymethyl)-6-[(6-methyl-2-{5,8,16-trihydroxy-2,6,6,10,11-pentamethyltetracyclo[8.7.0.0^{2,7}.0^{11,15}]heptadecan-14-yl}hept-5-en-2-yl)oxy]oxane-3,4,5-triol	HMDB39555	FDB019176	http://refhub.elsevier.com/B978-0-12-817901-7.00006-X/rf0200	213.82	221.148	228.476	235.802	320.227	328.74	331.218	339.205	340.74	342.209	361.254	381.767	639.447	656.473	661.429	671.473	677.403	680.473	683.411	699.505	702.455	715.358	717.461	721.5	722.494	1277.89	1294.91	1299.87	1315.84	1318.91	1340.89	211.806	318.212	619.421	637.432	659.414	673.409	675.388	683.438	697.453	717.358
92	Ginsenoside F3	C41H70O13	770.482	62025-50-7	2-[(6-methyl-2-{5,8,16-trihydroxy-2,6,6,10,11-pentamethyltetracyclo[8.7.0.0^{2,7}.0^{11,15}]heptadecan-14-yl}hept-5-en-2-yl)oxy]-6-{[(3,4,5-trihydroxyoxan-2-yl)oxy]methyl}oxane-3,4,5-triol	HMDB39556	FDB019177	http://refhub.elsevier.com/B978-0-12-817901-7.00006-X/rf0095	257.834	265.162	272.49	279.816	386.248	394.761	397.239	405.226	406.761	408.23	427.275	447.788	771.489	788.515	793.471	803.515	809.445	812.515	815.453	831.547	834.497	847.401	849.503	853.542	854.537	1541.97	1559	1563.95	1579.93	1583	1604.98	255.82	384.234	751.463	769.474	791.456	805.451	807.43	815.48	829.495	849.401
93	Ginsenoside F5	C41H70O13	770.482	NULL	2-({[3,4-dihydroxy-5-(hydroxymethyl)oxolan-2-yl]oxy}methyl)-6-[(6-methyl-2-{5,8,16-trihydroxy-2,6,6,10,11-pentamethyltetracyclo[8.7.0.0²,?.0¹¹,¹?]heptadecan-14-yl}hept-5-en-2-yl)oxy]oxane-3,4,5-triol	HMDB31839	FDB008520	http://refhub.elsevier.com/B978-0-12-817901-7.00006-X/rf0315	257.834	265.162	272.49	279.816	386.248	394.761	397.239	405.226	406.761	408.23	427.275	447.788	771.489	788.515	793.471	803.515	809.445	812.515	815.453	831.547	834.497	847.401	849.503	853.542	854.537	1541.97	1559	1563.95	1579.93	1583	1604.98	255.82	384.234	751.463	769.474	791.456	805.451	807.43	815.48	829.495	849.401
94	Ginsenoside Ia	C42H72O14	800.492	177745-52-7	2-{[8,16-dihydroxy-2,6,6,10,11-pentamethyl-14-(6-methyl-2-{[3,4,5-trihydroxy-6-(hydroxymethyl)oxan-2-yl]oxy}hept-5-en-2-yl)tetracyclo[8.7.0.0^{2,7}.0^{11,15}]heptadecan-5-yl]oxy}-6-(hydroxymethyl)oxane-3,4,5-triol	HMDB41471	FDB021430	http://refhub.elsevier.com/B978-0-12-817901-7.00006-X/rf0095	267.838	275.165	282.493	289.82	401.253	409.767	412.244	420.231	421.767	423.235	442.28	462.793	801.499	818.526	823.481	833.526	839.455	842.526	845.463	861.558	864.508	877.411	879.513	883.553	884.547	1601.99	1619.02	1623.97	1639.95	1643.02	1665	265.823	399.239	781.474	799.485	821.467	835.462	837.441	845.49	859.506	879.411
95	Floral-Quinquenoside E	C53H90O22	1078.59					http://refhub.elsevier.com/B978-0-12-817901-7.00006-X/rf0095	360.538	367.865	375.193	382.52	540.303	548.817	551.294	559.281	560.817	562.285	581.33	601.843	1079.6	1096.63	1101.58	1111.63	1117.56	1120.63	1123.56	1139.66	1142.61	1155.51	1157.61	1161.65	1162.65	2158.19	2175.22	2180.17	2196.15	2199.22	2221.2	358.524	538.289	1059.57	1077.59	1099.57	1113.56	1115.54	1123.59	1137.61	1157.51
96	Floral-Ginsenoside M	C53H90O22	1078.59					http://refhub.elsevier.com/B978-0-12-817901-7.00006-X/rf0325	360.538	367.865	375.193	382.52	540.303	548.817	551.294	559.281	560.817	562.285	581.33	601.843	1079.6	1096.63	1101.58	1111.63	1117.56	1120.63	1123.56	1139.66	1142.61	1155.51	1157.61	1161.65	1162.65	2158.19	2175.22	2180.17	2196.15	2199.22	2221.2	358.524	538.289	1059.57	1077.59	1099.57	1113.56	1115.54	1123.59	1137.61	1157.51
97	Floral-Ginsenoside N	C53H90O22	1078.59					http://refhub.elsevier.com/B978-0-12-817901-7.00006-X/rf0325	360.538	367.865	375.193	382.52	540.303	548.817	551.294	559.281	560.817	562.285	581.33	601.843	1079.6	1096.63	1101.58	1111.63	1117.56	1120.63	1123.56	1139.66	1142.61	1155.51	1157.61	1161.65	1162.65	2158.19	2175.22	2180.17	2196.15	2199.22	2221.2	358.524	538.289	1059.57	1077.59	1099.57	1113.56	1115.54	1123.59	1137.61	1157.51
98	Floral-Ginsenoside P	C53H90O23	1094.59					http://refhub.elsevier.com/B978-0-12-817901-7.00006-X/rf0325	365.87	373.197	380.525	387.852	548.301	556.814	559.292	567.279	568.814	570.283	589.327	609.841	1095.59	1112.62	1117.58	1127.62	1133.55	1136.62	1139.56	1155.65	1158.6	1171.51	1173.61	1177.65	1178.64	2190.18	2207.21	2212.16	2228.14	2231.21	2253.19	363.855	546.286	1075.57	1093.58	1115.56	1129.56	1131.54	1139.59	1153.6	1173.51
99	Koryoginsenoside R1	C46H76O15	868.518	171674-97-8	(6-{[5,16-dihydroxy-2,6,6,10,11-pentamethyl-14-(6-methyl-2-{[3,4,5-trihydroxy-6-(hydroxymethyl)oxan-2-yl]oxy}hept-5-en-2-yl)tetracyclo[8.7.0.0^{2,7}.0^{11,15}]heptadecan-8-yl]oxy}-3,4,5-trihydroxyoxan-2-yl)methyl (2E)-but-2-enoate	HMDB41351	FDB021274	https://www.sciencedirect.com/science/article/pii/003194229500218V	290.513	297.841	305.169	312.495	435.266	443.78	446.257	454.244	455.78	457.248	476.293	496.806	869.526	886.552	891.508	901.552	907.482	910.552	913.49	929.584	932.534	945.437	947.54	951.579	952.574	1738.04	1755.07	1760.03	1776	1779.07	1801.05	288.499	433.252	849.5	867.511	889.493	903.488	905.467	913.517	927.532	947.437
100	Quinquenoside F6	C47H80O18	932.534					http://refhub.elsevier.com/B978-0-12-817901-7.00006-X/rf0335	311.852	319.179	326.507	333.834	467.275	475.788	478.265	486.252	487.788	489.256	508.301	528.814	933.542	950.568	955.524	965.568	971.498	974.568	977.506	993.6	996.55	1009.45	1011.56	1015.59	1016.59	1866.08	1883.1	1888.06	1904.03	1907.1	1929.08	309.838	465.26	913.516	931.527	953.509	967.504	969.483	977.533	991.548	1011.45
101	Quinquenoside L17	C47H80O18	932.534					http://refhub.elsevier.com/B978-0-12-817901-7.00006-X/rf0340	311.852	319.179	326.507	333.834	467.275	475.788	478.265	486.252	487.788	489.256	508.301	528.814	933.542	950.568	955.524	965.568	971.498	974.568	977.506	993.6	996.55	1009.45	1011.56	1015.59	1016.59	1866.08	1883.1	1888.06	1904.03	1907.1	1929.08	309.838	465.26	913.516	931.527	953.509	967.504	969.483	977.533	991.548	1011.45
102	Quinquenoside Ja	C54H92O23	1108.6					http://refhub.elsevier.com/B978-0-12-817901-7.00006-X/rf0265	370.542	377.869	385.197	392.524	555.309	563.822	566.3	574.287	575.822	577.291	596.335	616.849	1109.61	1126.64	1131.59	1141.64	1147.57	1150.64	1153.57	1169.67	1172.62	1185.52	1187.62	1191.66	1192.66	2218.21	2235.24	2240.2	2256.17	2259.24	2281.22	368.527	553.294	1089.58	1107.6	1129.58	1143.57	1145.55	1153.6	1167.62	1187.52
103	Notoginsenoside R1	C47H80O18	932.534	80418-24-2	2-{[2-(8-{[4,5-dihydroxy-6-(hydroxymethyl)-3-[(3,4,5-trihydroxyoxan-2-yl)oxy]oxan-2-yl]oxy}-5,16-dihydroxy-2,6,6,10,11-pentamethyltetracyclo[8.7.0.0^{2,7}.0^{11,15}]heptadecan-14-yl)-6-methylhept-5-en-2-yl]oxy}-6-(hydroxymethyl)oxane-3,4,5-triol	HMDB35363	FDB014036	http://refhub.elsevier.com/B978-0-12-817901-7.00006-X/rf0285	311.852	319.179	326.507	333.834	467.275	475.788	478.265	486.252	487.788	489.256	508.301	528.814	933.542	950.568	955.524	965.568	971.498	974.568	977.506	993.6	996.55	1009.45	1011.56	1015.59	1016.59	1866.08	1883.1	1888.06	1904.03	1907.1	1929.08	309.838	465.26	913.516	931.527	953.509	967.504	969.483	977.533	991.548	1011.45
104	Notoginsenoside R2	C41H70O13	770.482	80418-25-3	2-[(2-{[5,16-dihydroxy-14-(2-hydroxy-6-methylhept-5-en-2-yl)-2,6,6,10,11-pentamethyltetracyclo[8.7.0.0²,?.0¹¹,¹?]heptadecan-8-yl]oxy}-4,5-dihydroxy-6-(hydroxymethyl)oxan-3-yl)oxy]oxane-3,4,5-triol	HMDB35362	FDB014035	http://refhub.elsevier.com/B978-0-12-817901-7.00006-X/rf0285	257.834	265.162	272.49	279.816	386.248	394.761	397.239	405.226	406.761	408.23	427.275	447.788	771.489	788.515	793.471	803.515	809.445	812.515	815.453	831.547	834.497	847.401	849.503	853.542	854.537	1541.97	1559	1563.95	1579.93	1583	1604.98	255.82	384.234	751.463	769.474	791.456	805.451	807.43	815.48	829.495	849.401
105	Notoginsenoside N	C48H82O19	962.545	350586-56-0	2-{[2-(8-{[3,4-dihydroxy-6-(hydroxymethyl)-5-{[3,4,5-trihydroxy-6-(hydroxymethyl)oxan-2-yl]oxy}oxan-2-yl]oxy}-5,16-dihydroxy-2,6,6,10,11-pentamethyltetracyclo[8.7.0.0^{2,7}.0^{11,15}]heptadecan-14-yl)-6-methylhept-5-en-2-yl]oxy}-6-(hydroxymethyl)oxane-3,4,5-triol	HMDB39945	FDB019607	http://refhub.elsevier.com/B978-0-12-817901-7.00006-X/rf0285	321.856	329.183	336.511	343.838	482.28	490.793	493.271	501.258	502.793	504.262	523.306	543.82	963.552	980.579	985.534	995.579	1001.51	1004.58	1007.52	1023.61	1026.56	1039.46	1041.57	1045.61	1046.6	1926.1	1943.12	1948.08	1964.05	1967.12	1989.11	319.841	480.265	943.527	961.538	983.52	997.514	999.494	1007.54	1021.56	1041.46
106	Vinaginsenoside R4	C48H82O19	962.545	NULL	2-[(2-{[8,16-dihydroxy-2,6,6,10,11-pentamethyl-14-(6-methyl-2-{[3,4,5-trihydroxy-6-(hydroxymethyl)oxan-2-yl]oxy}hept-5-en-2-yl)tetracyclo[8.7.0.0^{2,7}.0^{11,15}]heptadecan-5-yl]oxy}-4,5-dihydroxy-6-(hydroxymethyl)oxan-3-yl)oxy]-6-(hydroxymethyl)oxane-3,4,5-triol	HMDB40843	FDB020668	http://refhub.elsevier.com/B978-0-12-817901-7.00006-X/rf0345	321.856	329.183	336.511	343.838	482.28	490.793	493.271	501.258	502.793	504.262	523.306	543.82	963.552	980.579	985.534	995.579	1001.51	1004.58	1007.52	1023.61	1026.56	1039.46	1041.57	1045.61	1046.6	1926.1	1943.12	1948.08	1964.05	1967.12	1989.11	319.841	480.265	943.527	961.538	983.52	997.514	999.494	1007.54	1021.56	1041.46
107	Yesanchinoside D	C44H74O15	842.503					http://refhub.elsevier.com/B978-0-12-817901-7.00006-X/rf0285	281.842	289.169	296.497	303.823	422.259	430.772	433.25	441.237	442.772	444.241	463.285	483.798	843.51	860.537	865.492	875.536	881.466	884.537	887.474	903.568	906.519	919.422	921.524	925.563	926.558	1686.01	1703.04	1707.99	1723.97	1727.04	1749.02	279.827	420.244	823.484	841.495	863.477	877.472	879.451	887.501	901.517	921.422
108	3-Formyloxy-20-O-β-D-glucopyranosyl-20(S)-protopanaxatriol.	C37H62O10	666.434					http://refhub.elsevier.com/B978-0-12-817901-7.00006-X/rf0350	223.152	230.479	237.807	245.134	334.224	342.738	345.215	353.202	354.738	356.206	375.251	395.764	667.442	684.468	689.424	699.468	705.397	708.468	711.405	727.5	730.45	743.353	745.456	749.495	750.489	1333.88	1350.9	1355.86	1371.83	1374.9	1396.88	221.137	332.21	647.416	665.427	687.409	701.404	703.383	711.433	725.448	745.353
109	25-OH-Protopanaxadiol	C30H54O4	478.402					http://refhub.elsevier.com/B978-0-12-817901-7.00006-X/rf0100	160.475	167.802	175.13	182.457	240.208	248.722	251.199	259.186	260.722	262.19	281.235	301.748	479.409	496.436	501.391	511.436	517.365	520.436	523.373	539.468	542.418	555.321	557.423	561.463	562.457	957.812	974.838	979.794	995.768	998.838	1020.82	158.46	238.194	459.384	477.395	499.377	513.372	515.351	523.4	537.416	557.321
110	Ginsenoside I	C48H82O20	978.54	227758-58-9	2-[(2-{[14-(5-hydroperoxy-6-methyl-2-{[3,4,5-trihydroxy-6-(hydroxymethyl)oxan-2-yl]oxy}hept-6-en-2-yl)-16-hydroxy-2,6,6,10,11-pentamethyltetracyclo[8.7.0.0^{2,7}.0^{11,15}]heptadecan-5-yl]oxy}-4,5-dihydroxy-6-(hydroxymethyl)oxan-3-yl)oxy]-6-(hydroxymethyl)oxane-3,4,5-triol	NULL	FDB013947	http://refhub.elsevier.com/B978-0-12-817901-7.00006-X/rf0095	327.187	334.515	341.842	349.169	490.277	498.791	501.268	509.255	510.791	512.259	531.304	551.817	979.547	996.574	1001.53	1011.57	1017.5	1020.57	1023.51	1039.61	1042.56	1055.46	1057.56	1061.6	1062.6	1958.09	1975.11	1980.07	1996.04	1999.11	2021.1	325.173	488.263	959.522	977.533	999.515	1013.51	1015.49	1023.54	1037.55	1057.46
111	Ginsenoside II	C48H82O20	978.54	227758-59-0	2-[(2-{[14-(5-hydroperoxy-6-methyl-2-{[3,4,5-trihydroxy-6-(hydroxymethyl)oxan-2-yl]oxy}hept-6-en-2-yl)-16-hydroxy-2,6,6,10,11-pentamethyltetracyclo[8.7.0.0²,?.0¹¹,¹?]heptadecan-5-yl]oxy}-4,5-dihydroxy-6-(hydroxymethyl)oxan-3-yl)oxy]-6-(hydroxymethyl)oxane-3,4,5-triol	HMDB35285	FDB013948	http://refhub.elsevier.com/B978-0-12-817901-7.00006-X/rf0355	327.187	334.515	341.842	349.169	490.277	498.791	501.268	509.255	510.791	512.259	531.304	551.817	979.547	996.574	1001.53	1011.57	1017.5	1020.57	1023.51	1039.61	1042.56	1055.46	1057.56	1061.6	1062.6	1958.09	1975.11	1980.07	1996.04	1999.11	2021.1	325.173	488.263	959.522	977.533	999.515	1013.51	1015.49	1023.54	1037.55	1057.46
112	Ginsenoside III	C48H80O19	960.529	223710-06-3	6-(5-{[4,5-dihydroxy-6-(hydroxymethyl)-3-{[3,4,5-trihydroxy-6-(hydroxymethyl)oxan-2-yl]oxy}oxan-2-yl]oxy}-16-hydroxy-2,6,6,10,11-pentamethyltetracyclo[8.7.0.0²,?.0¹¹,¹?]heptadecan-14-yl)-2-methyl-6-{[3,4,5-trihydroxy-6-(hydroxymethyl)oxan-2-yl]oxy}hept-1-en-3-one	HMDB34351	FDB012712	http://refhub.elsevier.com/B978-0-12-817901-7.00006-X/rf0360	321.184	328.511	335.839	343.166	481.272	489.785	492.263	500.25	501.785	503.254	522.299	542.812	961.537	978.563	983.519	993.563	999.493	1002.56	1005.5	1021.59	1024.55	1037.45	1039.55	1043.59	1044.58	1922.07	1939.09	1944.05	1960.02	1963.09	1985.07	319.169	479.257	941.511	959.522	981.504	995.499	997.478	1005.53	1019.54	1039.45
113	Ginsenoside V	C54H92O24	1124.6					http://refhub.elsevier.com/B978-0-12-817901-7.00006-X/rf0205	375.873	383.201	390.528	397.855	563.306	571.819	574.297	582.284	583.819	585.288	604.333	624.846	1125.61	1142.63	1147.59	1157.63	1163.56	1166.63	1169.57	1185.66	1188.61	1201.52	1203.62	1207.66	1208.65	2250.2	2267.23	2272.18	2288.16	2291.23	2313.21	373.859	561.292	1105.58	1123.59	1145.57	1159.57	1161.55	1169.6	1183.61	1203.52
114	Ginsenoside Rg7	C36H60O9	636.424					http://refhub.elsevier.com/B978-0-12-817901-7.00006-X/rf0365	213.149	220.476	227.804	235.13	319.219	327.732	330.21	338.197	339.732	341.201	360.246	380.759	637.431	654.458	659.413	669.457	675.387	678.458	681.395	697.489	700.439	713.343	715.445	719.484	720.479	1273.85	1290.88	1295.84	1311.81	1314.88	1336.86	211.134	317.205	617.405	635.416	657.398	671.393	673.372	681.422	695.438	715.343
115	Ginsenoside Rg12	C42H72O15	816.487					http://refhub.elsevier.com/B978-0-12-817901-7.00006-X/rf0370	273.17	280.497	287.825	295.152	409.251	417.764	420.242	428.229	429.764	431.233	450.277	470.791	817.494	834.521	839.476	849.521	855.45	858.521	861.458	877.552	880.503	893.406	895.508	899.547	900.542	1633.98	1651.01	1655.96	1671.94	1675.01	1696.99	271.155	407.236	797.469	815.48	837.462	851.457	853.436	861.485	875.501	895.406
116	Ginsenoside Rh12	C36H64O11	672.445					http://refhub.elsevier.com/B978-0-12-817901-7.00006-X/rf0250	225.156	232.483	239.811	247.138	337.23	345.743	348.221	356.208	357.743	359.212	378.256	398.77	673.452	690.479	695.434	705.478	711.408	714.479	717.416	733.51	736.461	749.364	751.466	755.505	756.5	1345.9	1362.92	1367.88	1383.85	1386.92	1408.91	223.141	335.215	653.426	671.438	693.42	707.414	709.393	717.443	731.459	751.364
117	Ginsenoside Rh13	C36H62O9	638.439					http://refhub.elsevier.com/B978-0-12-817901-7.00006-X/rf0250	213.82	221.148	228.476	235.802	320.227	328.74	331.218	339.205	340.74	342.209	361.254	381.767	639.447	656.473	661.429	671.473	677.403	680.473	683.411	699.505	702.455	715.358	717.461	721.5	722.494	1277.89	1294.91	1299.87	1315.84	1318.91	1340.89	211.806	318.212	619.421	637.432	659.414	673.409	675.388	683.438	697.453	717.358
118	Floral-Ginsenoside E	C42H72O15	816.487					http://refhub.elsevier.com/B978-0-12-817901-7.00006-X/rf0375	273.17	280.497	287.825	295.152	409.251	417.764	420.242	428.229	429.764	431.233	450.277	470.791	817.494	834.521	839.476	849.521	855.45	858.521	861.458	877.552	880.503	893.406	895.508	899.547	900.542	1633.98	1651.01	1655.96	1671.94	1675.01	1696.99	271.155	407.236	797.469	815.48	837.462	851.457	853.436	861.485	875.501	895.406
119	Floral-Ginsenoside F	C42H72O15	816.487					http://refhub.elsevier.com/B978-0-12-817901-7.00006-X/rf0375	273.17	280.497	287.825	295.152	409.251	417.764	420.242	428.229	429.764	431.233	450.277	470.791	817.494	834.521	839.476	849.521	855.45	858.521	861.458	877.552	880.503	893.406	895.508	899.547	900.542	1633.98	1651.01	1655.96	1671.94	1675.01	1696.99	271.155	407.236	797.469	815.48	837.462	851.457	853.436	861.485	875.501	895.406
120	Floral-Ginsenoside G	C50H84O21	1020.55					http://refhub.elsevier.com/B978-0-12-817901-7.00006-X/rf0380	341.191	348.518	355.846	363.173	511.283	519.796	522.274	530.26	531.796	533.264	552.309	572.822	1021.56	1038.58	1043.54	1053.58	1059.51	1062.58	1065.52	1081.62	1084.57	1097.47	1099.57	1103.61	1104.61	2042.11	2059.13	2064.09	2080.06	2083.13	2105.12	339.176	509.268	1001.53	1019.54	1041.53	1055.52	1057.5	1065.55	1079.56	1099.47
121	Floral-Ginsenoside Kb	C45H76O19	920.498					http://refhub.elsevier.com/B978-0-12-817901-7.00006-X/rf0385	307.84	315.167	322.495	329.822	461.256	469.77	472.247	480.234	481.77	483.238	502.283	522.796	921.505	938.532	943.487	953.532	959.461	962.532	965.469	981.563	984.514	997.417	999.519	1003.56	1004.55	1842	1859.03	1863.99	1879.96	1883.03	1905.01	305.825	459.242	901.48	919.491	941.473	955.467	957.447	965.496	979.512	999.417
122	Floral-Ginsenoside Kc	C45H76O20	936.493					http://refhub.elsevier.com/B978-0-12-817901-7.00006-X/rf0385	313.172	320.499	327.827	335.154	469.254	477.767	480.245	488.232	489.767	491.236	510.28	530.794	937.5	954.527	959.482	969.526	975.456	978.527	981.464	997.558	1000.51	1013.41	1015.51	1019.55	1020.55	1873.99	1891.02	1895.98	1911.95	1915.02	1937	311.157	467.239	917.475	935.486	957.468	971.462	973.442	981.491	995.507	1015.41
123	Floral-Ginsenoside O	C53H90O24	1110.58					http://refhub.elsevier.com/B978-0-12-817901-7.00006-X/rf0325	371.201	378.529	385.857	393.183	556.298	564.812	567.289	575.276	576.812	578.28	597.325	617.838	1111.59	1128.62	1133.57	1143.62	1149.55	1152.62	1155.55	1171.65	1174.6	1187.5	1189.6	1193.64	1194.64	2222.17	2239.2	2244.15	2260.13	2263.2	2285.18	369.187	554.284	1091.56	1109.57	1131.56	1145.55	1147.53	1155.58	1169.6	1189.5
124	Floral-Ginsenoside Tc	C53H90O24	1110.58					http://refhub.elsevier.com/B978-0-12-817901-7.00006-X/rf0390	371.201	378.529	385.857	393.183	556.298	564.812	567.289	575.276	576.812	578.28	597.325	617.838	1111.59	1128.62	1133.57	1143.62	1149.55	1152.62	1155.55	1171.65	1174.6	1187.5	1189.6	1193.64	1194.64	2222.17	2239.2	2244.15	2260.13	2263.2	2285.18	369.187	554.284	1091.56	1109.57	1131.56	1145.55	1147.53	1155.58	1169.6	1189.5
125	Floral-Ginsenoside Td	C53H90O24	1110.58					http://refhub.elsevier.com/B978-0-12-817901-7.00006-X/rf0390	371.201	378.529	385.857	393.183	556.298	564.812	567.289	575.276	576.812	578.28	597.325	617.838	1111.59	1128.62	1133.57	1143.62	1149.55	1152.62	1155.55	1171.65	1174.6	1187.5	1189.6	1193.64	1194.64	2222.17	2239.2	2244.15	2260.13	2263.2	2285.18	369.187	554.284	1091.56	1109.57	1131.56	1145.55	1147.53	1155.58	1169.6	1189.5
126	Floral-Quinquenoside D	C42H72O15	816.487					http://refhub.elsevier.com/B978-0-12-817901-7.00006-X/rf0095	273.17	280.497	287.825	295.152	409.251	417.764	420.242	428.229	429.764	431.233	450.277	470.791	817.494	834.521	839.476	849.521	855.45	858.521	861.458	877.552	880.503	893.406	895.508	899.547	900.542	1633.98	1651.01	1655.96	1671.94	1675.01	1696.99	271.155	407.236	797.469	815.48	837.462	851.457	853.436	861.485	875.501	895.406
127	Koryo-Ginsenoside R2	C54H92O24	1124.6					https://www.sciencedirect.com/science/article/pii/003194229500218V	375.873	383.201	390.528	397.855	563.306	571.819	574.297	582.284	583.819	585.288	604.333	624.846	1125.61	1142.63	1147.59	1157.63	1163.56	1166.63	1169.57	1185.66	1188.61	1201.52	1203.62	1207.66	1208.65	2250.2	2267.23	2272.18	2288.16	2291.23	2313.21	373.859	561.292	1105.58	1123.59	1145.57	1159.57	1161.55	1169.6	1183.61	1203.52
128	Vinaginsenoside R8	C48H82O19	962.545	156042-22-7	2-{[4,5-dihydroxy-2-({16-hydroxy-14-[(4E)-6-hydroxy-6-methyl-2-{[3,4,5-trihydroxy-6-(hydroxymethyl)oxan-2-yl]oxy}hept-4-en-2-yl]-2,6,6,10,11-pentamethyltetracyclo[8.7.0.0²,?.0¹¹,¹?]heptadecan-5-yl}oxy)-6-(hydroxymethyl)oxan-3-yl]oxy}-6-(hydroxymethyl)oxane-3,4,5-triol	HMDB39559	FDB020464	http://refhub.elsevier.com/B978-0-12-817901-7.00006-X/rf0395	321.856	329.183	336.511	343.838	482.28	490.793	493.271	501.258	502.793	504.262	523.306	543.82	963.552	980.579	985.534	995.579	1001.51	1004.58	1007.52	1023.61	1026.56	1039.46	1041.57	1045.61	1046.6	1926.1	1943.12	1948.08	1964.05	1967.12	1989.11	319.841	480.265	943.527	961.538	983.52	997.514	999.494	1007.54	1021.56	1041.46
129	Vinaginsenoside R13	C48H84O20	980.556	156398-72-0	2-[(2-{[14-(5,6-dihydroxy-6-methyl-2-{[3,4,5-trihydroxy-6-(hydroxymethyl)oxan-2-yl]oxy}heptan-2-yl)-16-hydroxy-2,6,6,10,11-pentamethyltetracyclo[8.7.0.0²,?.0¹¹,¹?]heptadecan-5-yl]oxy}-4,5-dihydroxy-6-(hydroxymethyl)oxan-3-yl)oxy]-6-(hydroxymethyl)oxane-3,4,5-triol	HMDB40783	FDB020599	http://refhub.elsevier.com/B978-0-12-817901-7.00006-X/rf0345	327.859	335.186	342.514	349.841	491.285	499.798	502.276	510.263	511.798	513.267	532.312	552.825	981.563	998.589	1003.54	1013.59	1019.52	1022.59	1025.53	1041.62	1044.57	1057.47	1059.58	1063.62	1064.61	1962.12	1979.15	1984.1	2000.07	2003.15	2025.13	325.845	489.271	961.537	979.548	1001.53	1015.53	1017.5	1025.55	1039.57	1059.47
130	Quinquenoside L1	C48H80O18	944.534	196302-61-1	2-{[4,5-dihydroxy-2-({16-hydroxy-2,6,6,10,11-pentamethyl-14-[(4E)-6-methyl-2-{[3,4,5-trihydroxy-6-(hydroxymethyl)oxan-2-yl]oxy}hepta-4,6-dien-2-yl]tetracyclo[8.7.0.0²,?.0¹¹,¹?]heptadecan-5-yl}oxy)-6-(hydroxymethyl)oxan-3-yl]oxy}-6-(hydroxymethyl)oxane-3,4,5-triol	HMDB32694	FDB010651	http://refhub.elsevier.com/B978-0-12-817901-7.00006-X/rf0400	315.852	323.179	330.507	337.834	473.275	481.788	484.265	492.252	493.788	495.256	514.301	534.814	945.542	962.568	967.524	977.568	983.498	986.568	989.506	1005.6	1008.55	1021.45	1023.56	1027.59	1028.59	1890.08	1907.1	1912.06	1928.03	1931.1	1953.08	313.838	471.26	925.516	943.527	965.509	979.504	981.483	989.533	1003.55	1023.45
131	Quinquenoside L2	C48H82O19	962.545					http://refhub.elsevier.com/B978-0-12-817901-7.00006-X/rf0400	321.856	329.183	336.511	343.838	482.28	490.793	493.271	501.258	502.793	504.262	523.306	543.82	963.552	980.579	985.534	995.579	1001.51	1004.58	1007.52	1023.61	1026.56	1039.46	1041.57	1045.61	1046.6	1926.1	1943.12	1948.08	1964.05	1967.12	1989.11	319.841	480.265	943.527	961.538	983.52	997.514	999.494	1007.54	1021.56	1041.46
132	Quinquenoside L3	C47H80O18	932.534					http://refhub.elsevier.com/B978-0-12-817901-7.00006-X/rf0405	311.852	319.179	326.507	333.834	467.275	475.788	478.265	486.252	487.788	489.256	508.301	528.814	933.542	950.568	955.524	965.568	971.498	974.568	977.506	993.6	996.55	1009.45	1011.56	1015.59	1016.59	1866.08	1883.1	1888.06	1904.03	1907.1	1929.08	309.838	465.26	913.516	931.527	953.509	967.504	969.483	977.533	991.548	1011.45
133	Quinquenoside L16	C54H94O25	1142.61					http://refhub.elsevier.com/B978-0-12-817901-7.00006-X/rf0260	381.877	389.204	396.532	403.859	572.311	580.825	583.302	591.289	592.825	594.293	613.338	633.851	1143.62	1160.64	1165.6	1175.64	1181.57	1184.64	1187.58	1203.67	1206.62	1219.53	1221.63	1225.67	1226.66	2286.22	2303.25	2308.21	2324.18	2327.25	2349.23	379.862	570.297	1123.59	1141.6	1163.58	1177.58	1179.56	1187.61	1201.62	1221.53
134	Quinquenoside La	C54H92O23	1108.6					http://refhub.elsevier.com/B978-0-12-817901-7.00006-X/rf0410	370.542	377.869	385.197	392.524	555.309	563.822	566.3	574.287	575.822	577.291	596.335	616.849	1109.61	1126.64	1131.59	1141.64	1147.57	1150.64	1153.57	1169.67	1172.62	1185.52	1187.62	1191.66	1192.66	2218.21	2235.24	2240.2	2256.17	2259.24	2281.22	368.527	553.294	1089.58	1107.6	1129.58	1143.57	1145.55	1153.6	1167.62	1187.52
135	Quinquenoside Lc	C54H92O23	1108.6					http://refhub.elsevier.com/B978-0-12-817901-7.00006-X/rf0395	370.542	377.869	385.197	392.524	555.309	563.822	566.3	574.287	575.822	577.291	596.335	616.849	1109.61	1126.64	1131.59	1141.64	1147.57	1150.64	1153.57	1169.67	1172.62	1185.52	1187.62	1191.66	1192.66	2218.21	2235.24	2240.2	2256.17	2259.24	2281.22	368.527	553.294	1089.58	1107.6	1129.58	1143.57	1145.55	1153.6	1167.62	1187.52
136	Majoroside F1	C48H82O19	962.545	114128-16-4	2-[(4,5-dihydroxy-2-{[16-hydroxy-14-(5-hydroxy-6-methyl-2-{[3,4,5-trihydroxy-6-(hydroxymethyl)oxan-2-yl]oxy}hept-6-en-2-yl)-2,6,6,10,11-pentamethyltetracyclo[8.7.0.0^{2,7}.0^{11,15}]heptadecan-5-yl]oxy}-6-(hydroxymethyl)oxan-3-yl)oxy]-6-(hydroxymethyl)oxane-3,4,5-triol	NULL	FDB002383	http://refhub.elsevier.com/B978-0-12-817901-7.00006-X/rf0395	321.856	329.183	336.511	343.838	482.28	490.793	493.271	501.258	502.793	504.262	523.306	543.82	963.552	980.579	985.534	995.579	1001.51	1004.58	1007.52	1023.61	1026.56	1039.46	1041.57	1045.61	1046.6	1926.1	1943.12	1948.08	1964.05	1967.12	1989.11	319.841	480.265	943.527	961.538	983.52	997.514	999.494	1007.54	1021.56	1041.46
137	Gypenoside LXIX	C53H90O23	1094.59					http://refhub.elsevier.com/B978-0-12-817901-7.00006-X/rf0395	365.87	373.197	380.525	387.852	548.301	556.814	559.292	567.279	568.814	570.283	589.327	609.841	1095.59	1112.62	1117.58	1127.62	1133.55	1136.62	1139.56	1155.65	1158.6	1171.51	1173.61	1177.65	1178.64	2190.18	2207.21	2212.16	2228.14	2231.21	2253.19	363.855	546.286	1075.57	1093.58	1115.56	1129.56	1131.54	1139.59	1153.6	1173.51
138	Gypenoside LXXI	C53H90O23	1094.59					http://refhub.elsevier.com/B978-0-12-817901-7.00006-X/rf0395	365.87	373.197	380.525	387.852	548.301	556.814	559.292	567.279	568.814	570.283	589.327	609.841	1095.59	1112.62	1117.58	1127.62	1133.55	1136.62	1139.56	1155.65	1158.6	1171.51	1173.61	1177.65	1178.64	2190.18	2207.21	2212.16	2228.14	2231.21	2253.19	363.855	546.286	1075.57	1093.58	1115.56	1129.56	1131.54	1139.59	1153.6	1173.51
139	Notoginsenoside A	C54H92O24	1124.6	193895-21-5	2-{[(4E)-2-(5-{[4,5-dihydroxy-6-(hydroxymethyl)-3-{[3,4,5-trihydroxy-6-(hydroxymethyl)oxan-2-yl]oxy}oxan-2-yl]oxy}-16-hydroxy-2,6,6,10,11-pentamethyltetracyclo[8.7.0.0²,?.0¹¹,¹?]heptadecan-14-yl)-6-hydroxy-6-methylhept-4-en-2-yl]oxy}-6-({[3,4,5-trihydroxy-6-(hydroxymethyl)oxan-2-yl]oxy}methyl)oxane-3,4,5-triol	HMDB30534	FDB002407	http://refhub.elsevier.com/B978-0-12-817901-7.00006-X/rf0130	375.873	383.201	390.528	397.855	563.306	571.819	574.297	582.284	583.819	585.288	604.333	624.846	1125.61	1142.63	1147.59	1157.63	1163.56	1166.63	1169.57	1185.66	1188.61	1201.52	1203.62	1207.66	1208.65	2250.2	2267.23	2272.18	2288.16	2291.23	2313.21	373.859	561.292	1105.58	1123.59	1145.57	1159.57	1161.55	1169.6	1183.61	1203.52
140	Notoginsenoside C	C54H92O25	1140.59	193895-49-7	2-[(6-{[2-(5-{[4,5-dihydroxy-6-(hydroxymethyl)-3-{[3,4,5-trihydroxy-6-(hydroxymethyl)oxan-2-yl]oxy}oxan-2-yl]oxy}-16-hydroxy-2,6,6,10,11-pentamethyltetracyclo[8.7.0.0²,?.0¹¹,¹?]heptadecan-14-yl)-5-hydroperoxy-6-methylhept-6-en-2-yl]oxy}-3,4,5-trihydroxyoxan-2-yl)methoxy]-6-(hydroxymethyl)oxane-3,4,5-triol	HMDB30510	FDB002382	http://refhub.elsevier.com/B978-0-12-817901-7.00006-X/rf0130	381.205	388.532	395.86	403.187	571.304	579.817	582.295	590.282	591.817	593.286	612.33	632.843	1141.6	1158.63	1163.58	1173.63	1179.56	1182.63	1185.56	1201.66	1204.61	1217.51	1219.61	1223.65	1224.65	2282.19	2299.22	2304.17	2320.15	2323.22	2345.2	379.19	569.289	1121.57	1139.59	1161.57	1175.56	1177.54	1185.59	1199.61	1219.51
141	Notoginsenoside E	C48H82O20	978.54	193976-50-0	2-{[(4E)-2-(5-{[4,5-dihydroxy-6-(hydroxymethyl)-3-{[3,4,5-trihydroxy-6-(hydroxymethyl)oxan-2-yl]oxy}oxan-2-yl]oxy}-16-hydroxy-2,6,6,10,11-pentamethyltetracyclo[8.7.0.0²,?.0¹¹,¹?]heptadecan-14-yl)-6-hydroperoxy-6-methylhept-4-en-2-yl]oxy}-6-(hydroxymethyl)oxane-3,4,5-triol	HMDB30535	FDB002408	http://refhub.elsevier.com/B978-0-12-817901-7.00006-X/rf0095	327.187	334.515	341.842	349.169	490.277	498.791	501.268	509.255	510.791	512.259	531.304	551.817	979.547	996.574	1001.53	1011.57	1017.5	1020.57	1023.51	1039.61	1042.56	1055.46	1057.56	1061.6	1062.6	1958.09	1975.11	1980.07	1996.04	1999.11	2021.1	325.173	488.263	959.522	977.533	999.515	1013.51	1015.49	1023.54	1037.55	1057.46
142	Notoginsenoside K	C48H82O18	946.55	259795-16-9	2-(hydroxymethyl)-6-[(3,4,5-trihydroxy-6-{[16-hydroxy-2,6,6,10,11-pentamethyl-14-(6-methyl-2-{[3,4,5-trihydroxy-6-(hydroxymethyl)oxan-2-yl]oxy}hept-5-en-2-yl)tetracyclo[8.7.0.0²,?.0¹¹,¹?]heptadecan-5-yl]oxy}oxan-2-yl)methoxy]oxane-3,4,5-triol	HMDB35493	FDB014179	http://refhub.elsevier.com/B978-0-12-817901-7.00006-X/rf0130	316.524	323.851	331.179	338.506	474.282	482.796	485.273	493.26	494.796	496.264	515.309	535.822	947.557	964.584	969.539	979.584	985.513	988.584	991.521	1007.62	1010.57	1023.47	1025.57	1029.61	1030.61	1894.11	1911.13	1916.09	1932.06	1935.13	1957.12	314.509	472.268	927.532	945.543	967.525	981.52	983.499	991.548	1005.56	1025.47
143	25-OH-Panaxatriol	C30H54O5	494.397					http://refhub.elsevier.com/B978-0-12-817901-7.00006-X/rf0100	165.806	173.134	180.461	187.788	248.206	256.719	259.197	267.184	268.719	270.188	289.232	309.746	495.404	512.431	517.386	527.431	533.36	536.431	539.368	555.462	558.413	571.316	573.418	577.457	578.452	989.802	1006.83	1011.78	1027.76	1030.83	1052.81	163.792	246.191	475.379	493.39	515.372	529.367	531.346	539.395	553.411	573.316
144	Ginsenoside Re5	C42H72O15	816.487					http://refhub.elsevier.com/B978-0-12-817901-7.00006-X/rf0285	273.17	280.497	287.825	295.152	409.251	417.764	420.242	428.229	429.764	431.233	450.277	470.791	817.494	834.521	839.476	849.521	855.45	858.521	861.458	877.552	880.503	893.406	895.508	899.547	900.542	1633.98	1651.01	1655.96	1671.94	1675.01	1696.99	271.155	407.236	797.469	815.48	837.462	851.457	853.436	861.485	875.501	895.406
145	Ginsenoside Re7	C48H82O19	962.545					http://refhub.elsevier.com/B978-0-12-817901-7.00006-X/rf0190	321.856	329.183	336.511	343.838	482.28	490.793	493.271	501.258	502.793	504.262	523.306	543.82	963.552	980.579	985.534	995.579	1001.51	1004.58	1007.52	1023.61	1026.56	1039.46	1041.57	1045.61	1046.6	1926.1	1943.12	1948.08	1964.05	1967.12	1989.11	319.841	480.265	943.527	961.538	983.52	997.514	999.494	1007.54	1021.56	1041.46
146	20S-Ginsenoside Rf2	C42H74O14	802.508					http://refhub.elsevier.com/B978-0-12-817901-7.00006-X/rf0225	268.51	275.837	283.165	290.492	402.261	410.774	413.252	421.239	422.774	424.243	443.288	463.801	803.515	820.542	825.497	835.541	841.471	844.542	847.479	863.573	866.524	879.427	881.529	885.568	886.563	1606.02	1623.05	1628	1643.98	1647.05	1669.03	266.495	400.247	783.489	801.501	823.483	837.477	839.456	847.506	861.522	881.427
147	20R-Ginsenoside Rf2	C42H74O14	802.508					http://refhub.elsevier.com/B978-0-12-817901-7.00006-X/rf0415	268.51	275.837	283.165	290.492	402.261	410.774	413.252	421.239	422.774	424.243	443.288	463.801	803.515	820.542	825.497	835.541	841.471	844.542	847.479	863.573	866.524	879.427	881.529	885.568	886.563	1606.02	1623.05	1628	1643.98	1647.05	1669.03	266.495	400.247	783.489	801.501	823.483	837.477	839.456	847.506	861.522	881.427
148	Ginsenoside Rh6	C36H62O11	670.429	343780-67-6	2-{[(4E)-6-hydroperoxy-6-methyl-2-{5,8,16-trihydroxy-2,6,6,10,11-pentamethyltetracyclo[8.7.0.0^{2,7}.0^{11,15}]heptadecan-14-yl}hept-4-en-2-yl]oxy}-6-(hydroxymethyl)oxane-3,4,5-triol	HMDB39436	FDB019032	http://refhub.elsevier.com/B978-0-12-817901-7.00006-X/rf0365	224.484	231.811	239.139	246.466	336.222	344.735	347.213	355.2	356.735	358.204	377.248	397.762	671.436	688.463	693.418	703.463	709.392	712.463	715.4	731.495	734.445	747.348	749.45	753.49	754.484	1341.87	1358.89	1363.85	1379.82	1382.89	1404.87	222.469	334.207	651.411	669.422	691.404	705.399	707.378	715.427	729.443	749.348
149	Ginsenoside Rh11	C36H60O10	652.419					http://refhub.elsevier.com/B978-0-12-817901-7.00006-X/rf0250	218.48	225.807	233.135	240.462	327.217	335.73	338.208	346.195	347.73	349.199	368.243	388.756	653.426	670.452	675.408	685.452	691.382	694.452	697.39	713.484	716.434	729.338	731.44	735.479	736.474	1305.84	1322.87	1327.83	1343.8	1346.87	1368.85	216.466	325.202	633.4	651.411	673.393	687.388	689.367	697.417	711.433	731.338
150	Ginsenoside Rh20	C42H72O14	800.492					http://refhub.elsevier.com/B978-0-12-817901-7.00006-X/rf0310	267.838	275.165	282.493	289.82	401.253	409.767	412.244	420.231	421.767	423.235	442.28	462.793	801.499	818.526	823.481	833.526	839.455	842.526	845.463	861.558	864.508	877.411	879.513	883.553	884.547	1601.99	1619.02	1623.97	1639.95	1643.02	1665	265.823	399.239	781.474	799.485	821.467	835.462	837.441	845.49	859.506	879.411
151	Ginsenoside Ki	C36H62O10	654.434					http://refhub.elsevier.com/B978-0-12-817901-7.00006-X/rf0320	219.152	226.479	233.807	241.134	328.224	336.738	339.215	347.202	348.738	350.206	369.251	389.764	655.442	672.468	677.424	687.468	693.397	696.468	699.405	715.5	718.45	731.353	733.456	737.495	738.489	1309.88	1326.9	1331.86	1347.83	1350.9	1372.88	217.137	326.21	635.416	653.427	675.409	689.404	691.383	699.433	713.448	733.353
152	Ginsenoside Km	C36H62O10	654.434					http://refhub.elsevier.com/B978-0-12-817901-7.00006-X/rf0320	219.152	226.479	233.807	241.134	328.224	336.738	339.215	347.202	348.738	350.206	369.251	389.764	655.442	672.468	677.424	687.468	693.397	696.468	699.405	715.5	718.45	731.353	733.456	737.495	738.489	1309.88	1326.9	1331.86	1347.83	1350.9	1372.88	217.137	326.21	635.416	653.427	675.409	689.404	691.383	699.433	713.448	733.353
153	Ginsenoside M7cd	C36H62O10	654.434	69987-14-0	2-[(5-hydroxy-6-methyl-2-{5,8,16-trihydroxy-2,6,6,10,11-pentamethyltetracyclo[8.7.0.0^{2,7}.0^{11,15}]heptadecan-14-yl}hept-6-en-2-yl)oxy]-6-(hydroxymethyl)oxane-3,4,5-triol	HMDB39646	FDB019275	http://refhub.elsevier.com/B978-0-12-817901-7.00006-X/rf0420	219.152	226.479	233.807	241.134	328.224	336.738	339.215	347.202	348.738	350.206	369.251	389.764	655.442	672.468	677.424	687.468	693.397	696.468	699.405	715.5	718.45	731.353	733.456	737.495	738.489	1309.88	1326.9	1331.86	1347.83	1350.9	1372.88	217.137	326.21	635.416	653.427	675.409	689.404	691.383	699.433	713.448	733.353
154	Ginsenoside SL1	C36H62O11	670.429					http://refhub.elsevier.com/B978-0-12-817901-7.00006-X/rf0425	224.484	231.811	239.139	246.466	336.222	344.735	347.213	355.2	356.735	358.204	377.248	397.762	671.436	688.463	693.418	703.463	709.392	712.463	715.4	731.495	734.445	747.348	749.45	753.49	754.484	1341.87	1358.89	1363.85	1379.82	1382.89	1404.87	222.469	334.207	651.411	669.422	691.404	705.399	707.378	715.427	729.443	749.348
155	Ginsenoside ST2	C36H62O10	654.434					http://refhub.elsevier.com/B978-0-12-817901-7.00006-X/rf0430	219.152	226.479	233.807	241.134	328.224	336.738	339.215	347.202	348.738	350.206	369.251	389.764	655.442	672.468	677.424	687.468	693.397	696.468	699.405	715.5	718.45	731.353	733.456	737.495	738.489	1309.88	1326.9	1331.86	1347.83	1350.9	1372.88	217.137	326.21	635.416	653.427	675.409	689.404	691.383	699.433	713.448	733.353
156	Floral-Ginsenoside A	C42H72O16	832.482					http://refhub.elsevier.com/B978-0-12-817901-7.00006-X/rf0375	278.501	285.829	293.156	300.483	417.248	425.762	428.239	436.226	437.762	439.23	458.275	478.788	833.489	850.516	855.471	865.516	871.445	874.516	877.453	893.547	896.498	909.401	911.503	915.542	916.537	1665.97	1683	1687.95	1703.93	1707	1728.98	276.487	415.234	813.464	831.475	853.457	867.451	869.431	877.48	891.496	911.401
157	Floral-Ginsenoside B	C42H72O16	832.482					http://refhub.elsevier.com/B978-0-12-817901-7.00006-X/rf0375	278.501	285.829	293.156	300.483	417.248	425.762	428.239	436.226	437.762	439.23	458.275	478.788	833.489	850.516	855.471	865.516	871.445	874.516	877.453	893.547	896.498	909.401	911.503	915.542	916.537	1665.97	1683	1687.95	1703.93	1707	1728.98	276.487	415.234	813.464	831.475	853.457	867.451	869.431	877.48	891.496	911.401
158	Floral-Ginsenoside C	C41H70O15	802.471					http://refhub.elsevier.com/B978-0-12-817901-7.00006-X/rf0375	268.498	275.825	283.153	290.48	402.243	410.756	413.234	421.221	422.756	424.225	443.27	463.783	803.479	820.505	825.461	835.505	841.435	844.505	847.443	863.537	866.487	879.391	881.493	885.532	886.527	1605.95	1622.98	1627.93	1643.91	1646.98	1668.96	266.483	400.228	783.453	801.464	823.446	837.441	839.42	847.47	861.485	881.39
159	Floral-Ginsenoside D	C41H70O15	802.471					http://refhub.elsevier.com/B978-0-12-817901-7.00006-X/rf0375	268.498	275.825	283.153	290.48	402.243	410.756	413.234	421.221	422.756	424.225	443.27	463.783	803.479	820.505	825.461	835.505	841.435	844.505	847.443	863.537	866.487	879.391	881.493	885.532	886.527	1605.95	1622.98	1627.93	1643.91	1646.98	1668.96	266.483	400.228	783.453	801.464	823.446	837.441	839.42	847.47	861.485	881.39
160	Floral-Ginsenoside H	C50H84O21	1020.55					http://refhub.elsevier.com/B978-0-12-817901-7.00006-X/rf0380	341.191	348.518	355.846	363.173	511.283	519.796	522.274	530.26	531.796	533.264	552.309	572.822	1021.56	1038.58	1043.54	1053.58	1059.51	1062.58	1065.52	1081.62	1084.57	1097.47	1099.57	1103.61	1104.61	2042.11	2059.13	2064.09	2080.06	2083.13	2105.12	339.176	509.268	1001.53	1019.54	1041.53	1055.52	1057.5	1065.55	1079.56	1099.47
161	Floral-Ginsenoside I	C48H82O20	978.54					http://refhub.elsevier.com/B978-0-12-817901-7.00006-X/rf0380	327.187	334.515	341.842	349.169	490.277	498.791	501.268	509.255	510.791	512.259	531.304	551.817	979.547	996.574	1001.53	1011.57	1017.5	1020.57	1023.51	1039.61	1042.56	1055.46	1057.56	1061.6	1062.6	1958.09	1975.11	1980.07	1996.04	1999.11	2021.1	325.173	488.263	959.522	977.533	999.515	1013.51	1015.49	1023.54	1037.55	1057.46
162	Floral-Ginsenoside J	C48H82O20	978.54					http://refhub.elsevier.com/B978-0-12-817901-7.00006-X/rf0380	327.187	334.515	341.842	349.169	490.277	498.791	501.268	509.255	510.791	512.259	531.304	551.817	979.547	996.574	1001.53	1011.57	1017.5	1020.57	1023.51	1039.61	1042.56	1055.46	1057.56	1061.6	1062.6	1958.09	1975.11	1980.07	1996.04	1999.11	2021.1	325.173	488.263	959.522	977.533	999.515	1013.51	1015.49	1023.54	1037.55	1057.46
163	Floral-Ginsenoside K	C48H82O21	994.535					http://refhub.elsevier.com/B978-0-12-817901-7.00006-X/rf0380	332.519	339.846	347.174	354.501	498.275	506.788	509.266	517.253	518.788	520.257	539.301	559.815	995.542	1012.57	1017.52	1027.57	1033.5	1036.57	1039.51	1055.6	1058.55	1071.45	1073.56	1077.6	1078.59	1990.08	2007.1	2012.06	2028.03	2031.1	2053.09	330.504	496.26	975.516	993.528	1015.51	1029.5	1031.48	1039.53	1053.55	1073.45
164	Floral-Ginsenoside Ka	C36H62O11	670.429					http://refhub.elsevier.com/B978-0-12-817901-7.00006-X/rf0385	224.484	231.811	239.139	246.466	336.222	344.735	347.213	355.2	356.735	358.204	377.248	397.762	671.436	688.463	693.418	703.463	709.392	712.463	715.4	731.495	734.445	747.348	749.45	753.49	754.484	1341.87	1358.89	1363.85	1379.82	1382.89	1404.87	222.469	334.207	651.411	669.422	691.404	705.399	707.378	715.427	729.443	749.348
165	Floral-Ginsenoside La	C48H82O19	962.545					http://refhub.elsevier.com/B978-0-12-817901-7.00006-X/rf0380	321.856	329.183	336.511	343.838	482.28	490.793	493.271	501.258	502.793	504.262	523.306	543.82	963.552	980.579	985.534	995.579	1001.51	1004.58	1007.52	1023.61	1026.56	1039.46	1041.57	1045.61	1046.6	1926.1	1943.12	1948.08	1964.05	1967.12	1989.11	319.841	480.265	943.527	961.538	983.52	997.514	999.494	1007.54	1021.56	1041.46
166	Floral-Ginsenoside Lb	C48H82O19	962.545					http://refhub.elsevier.com/B978-0-12-817901-7.00006-X/rf0380	321.856	329.183	336.511	343.838	482.28	490.793	493.271	501.258	502.793	504.262	523.306	543.82	963.552	980.579	985.534	995.579	1001.51	1004.58	1007.52	1023.61	1026.56	1039.46	1041.57	1045.61	1046.6	1926.1	1943.12	1948.08	1964.05	1967.12	1989.11	319.841	480.265	943.527	961.538	983.52	997.514	999.494	1007.54	1021.56	1041.46
167	Floral-Ginsenoside Ta	C36H60O10	652.419					http://refhub.elsevier.com/B978-0-12-817901-7.00006-X/rf0390	218.48	225.807	233.135	240.462	327.217	335.73	338.208	346.195	347.73	349.199	368.243	388.756	653.426	670.452	675.408	685.452	691.382	694.452	697.39	713.484	716.434	729.338	731.44	735.479	736.474	1305.84	1322.87	1327.83	1343.8	1346.87	1368.85	216.466	325.202	633.4	651.411	673.393	687.388	689.367	697.417	711.433	731.338
168	Floral-Ginsenoside Tb	C35H62O11	658.429					http://refhub.elsevier.com/B978-0-12-817901-7.00006-X/rf0390	220.484	227.811	235.139	242.466	330.222	338.735	341.213	349.2	350.735	352.204	371.248	391.762	659.436	676.463	681.418	691.463	697.392	700.463	703.4	719.495	722.445	735.348	737.45	741.49	742.484	1317.87	1334.89	1339.85	1355.82	1358.89	1380.87	218.469	328.207	639.411	657.422	679.404	693.399	695.378	703.427	717.443	737.348
169	Floral-Quinquenoside A	C36H62O11	670.429					http://refhub.elsevier.com/B978-0-12-817901-7.00006-X/rf0095	224.484	231.811	239.139	246.466	336.222	344.735	347.213	355.2	356.735	358.204	377.248	397.762	671.436	688.463	693.418	703.463	709.392	712.463	715.4	731.495	734.445	747.348	749.45	753.49	754.484	1341.87	1358.89	1363.85	1379.82	1382.89	1404.87	222.469	334.207	651.411	669.422	691.404	705.399	707.378	715.427	729.443	749.348
170	Floral-Quinquenoside B	C42H72O15	816.487					http://refhub.elsevier.com/B978-0-12-817901-7.00006-X/rf0095	273.17	280.497	287.825	295.152	409.251	417.764	420.242	428.229	429.764	431.233	450.277	470.791	817.494	834.521	839.476	849.521	855.45	858.521	861.458	877.552	880.503	893.406	895.508	899.547	900.542	1633.98	1651.01	1655.96	1671.94	1675.01	1696.99	271.155	407.236	797.469	815.48	837.462	851.457	853.436	861.485	875.501	895.406
171	Floral-Quinquenoside C	C42H72O15	816.487					http://refhub.elsevier.com/B978-0-12-817901-7.00006-X/rf0095	273.17	280.497	287.825	295.152	409.251	417.764	420.242	428.229	429.764	431.233	450.277	470.791	817.494	834.521	839.476	849.521	855.45	858.521	861.458	877.552	880.503	893.406	895.508	899.547	900.542	1633.98	1651.01	1655.96	1671.94	1675.01	1696.99	271.155	407.236	797.469	815.48	837.462	851.457	853.436	861.485	875.501	895.406
172	Quinquenoside L9	C42H74O15	818.503					http://refhub.elsevier.com/B978-0-12-817901-7.00006-X/rf0435	273.842	281.169	288.497	295.823	410.259	418.772	421.25	429.237	430.772	432.241	451.285	471.798	819.51	836.537	841.492	851.536	857.466	860.537	863.474	879.568	882.519	895.422	897.524	901.563	902.558	1638.01	1655.04	1659.99	1675.97	1679.04	1701.02	271.827	408.244	799.484	817.495	839.477	853.472	855.451	863.501	877.517	897.422
173	Ginsenjilinol	C42H72O15	816.487					http://refhub.elsevier.com/B978-0-12-817901-7.00006-X/rf0270	273.17	280.497	287.825	295.152	409.251	417.764	420.242	428.229	429.764	431.233	450.277	470.791	817.494	834.521	839.476	849.521	855.45	858.521	861.458	877.552	880.503	893.406	895.508	899.547	900.542	1633.98	1651.01	1655.96	1671.94	1675.01	1696.99	271.155	407.236	797.469	815.48	837.462	851.457	853.436	861.485	875.501	895.406
174	26-Hydroxyl-24(E)-20(S)-protopanaxatriol	C30H52O5	492.381					http://refhub.elsevier.com/B978-0-12-817901-7.00006-X/rf0350	165.134	172.462	179.79	187.116	247.198	255.711	258.189	266.176	267.711	269.18	288.225	308.738	493.389	510.415	515.371	525.415	531.345	534.415	537.353	553.447	556.397	569.301	571.403	575.442	576.437	985.77	1002.8	1007.75	1023.73	1026.8	1048.78	163.12	245.183	473.363	491.374	513.356	527.351	529.33	537.38	551.395	571.3
175	panaxdiol	C30H52O3	460.392					http://refhub.elsevier.com/B978-0-12-817901-7.00006-X/rf0275	154.471	161.798	169.126	176.453	231.203	239.716	242.194	250.181	251.716	253.185	272.23	292.743	461.399	478.425	483.381	493.425	499.355	502.425	505.363	521.457	524.407	537.311	539.413	543.452	544.447	921.791	938.817	943.773	959.746	962.817	984.799	152.457	229.189	441.373	459.384	481.366	495.361	497.34	505.39	519.405	539.311
176	24,26(OH)2-panaxdiol	C30H52O5	492.381					https://www.tandfonline.com/doi/full/10.1080/14786419.2015.1038538	165.134	172.462	179.79	187.116	247.198	255.711	258.189	266.176	267.711	269.18	288.225	308.738	493.389	510.415	515.371	525.415	531.345	534.415	537.353	553.447	556.397	569.301	571.403	575.442	576.437	985.77	1002.8	1007.75	1023.73	1026.8	1048.78	163.12	245.183	473.363	491.374	513.356	527.351	529.33	537.38	551.395	571.3
177	24-OH-panaxdiol	C30H52O4	476.387					https://www.tandfonline.com/doi/full/10.1080/14786419.2015.1038538	159.803	167.13	174.458	181.785	239.201	247.714	250.192	258.178	259.714	261.182	280.227	300.74	477.394	494.42	499.376	509.42	515.35	518.42	521.358	537.452	540.402	553.306	555.408	559.447	560.442	953.78	970.807	975.762	991.736	994.807	1016.79	157.788	237.186	457.368	475.379	497.361	511.356	513.335	521.385	535.4	555.305
178	DH Protopanaxadiol I	C30H50O2	442.381					http://refhub.elsevier.com/B978-0-12-817901-7.00006-X/rf0015	148.468	155.795	163.123	170.45	222.198	230.711	233.189	241.176	242.711	244.18	263.224	283.738	443.388	460.415	465.37	475.415	481.344	484.415	487.352	503.446	506.397	519.3	521.402	525.441	526.436	885.769	902.796	907.751	923.725	926.796	948.778	146.453	220.183	423.363	441.374	463.356	477.35	479.33	487.379	501.395	521.3
179	DH Protopanaxadiol II	C30H50O2	442.381					http://refhub.elsevier.com/B978-0-12-817901-7.00006-X/rf0015	148.468	155.795	163.123	170.45	222.198	230.711	233.189	241.176	242.711	244.18	263.224	283.738	443.388	460.415	465.37	475.415	481.344	484.415	487.352	503.446	506.397	519.3	521.402	525.441	526.436	885.769	902.796	907.751	923.725	926.796	948.778	146.453	220.183	423.363	441.374	463.356	477.35	479.33	487.379	501.395	521.3
180	Dammar-20S,25S-epoxy-3β,12β, 26-triol	C30H52O4	476.387					http://refhub.elsevier.com/B978-0-12-817901-7.00006-X/rf0445	159.803	167.13	174.458	181.785	239.201	247.714	250.192	258.178	259.714	261.182	280.227	300.74	477.394	494.42	499.376	509.42	515.35	518.42	521.358	537.452	540.402	553.306	555.408	559.447	560.442	953.78	970.807	975.762	991.736	994.807	1016.79	157.788	237.186	457.368	475.379	497.361	511.356	513.335	521.385	535.4	555.305
181	Ginsenoside Rg5	C42H70O12	766.487	74964-14-0	2-{[4,5-dihydroxy-2-({16-hydroxy-2,6,6,10,11-pentamethyl-14-[(2Z)-6-methylhepta-2,5-dien-2-yl]tetracyclo[8.7.0.0^{2,7}.0^{11,15}]heptadecan-5-yl}oxy)-6-(hydroxymethyl)oxan-3-yl]oxy}-6-(hydroxymethyl)oxane-3,4,5-triol	HMDB31830	FDB008508	http://refhub.elsevier.com/B978-0-12-817901-7.00006-X/rf0165	256.503	263.83	271.158	278.485	384.251	392.764	395.242	403.229	404.764	406.233	425.277	445.79	767.494	784.521	789.476	799.52	805.45	808.521	811.458	827.552	830.502	843.406	845.508	849.547	850.542	1533.98	1551.01	1555.96	1571.94	1575.01	1596.99	254.488	382.236	747.468	765.479	787.461	801.456	803.435	811.485	825.501	845.406
182	Ginsenoside Rg11	C42H70O14	798.477					http://refhub.elsevier.com/B978-0-12-817901-7.00006-X/rf0455	267.166	274.493	281.821	289.148	400.246	408.759	411.237	419.223	420.759	422.227	441.272	461.785	799.484	816.51	821.466	831.51	837.44	840.51	843.448	859.542	862.492	875.396	877.498	881.537	882.532	1597.96	1614.99	1619.94	1635.92	1638.99	1660.97	265.152	398.231	779.458	797.469	819.451	833.446	835.425	843.475	857.49	877.395
183	23-MeO-Ginsenoside Rg11	C43H72O14	812.492					http://refhub.elsevier.com/B978-0-12-817901-7.00006-X/rf0290	271.838	279.165	286.493	293.82	407.253	415.767	418.244	426.231	427.767	429.235	448.28	468.793	813.499	830.526	835.481	845.526	851.455	854.526	857.463	873.558	876.508	889.411	891.513	895.553	896.547	1625.99	1643.02	1647.97	1663.95	1667.02	1689	269.823	405.239	793.474	811.485	833.467	847.462	849.441	857.49	871.506	891.411
184	Ginsenoside Rh3	C36H60O7	604.434	105558-26-7	2-({16-hydroxy-2,6,6,10,11-pentamethyl-14-[(2Z)-6-methylhepta-2,5-dien-2-yl]tetracyclo[8.7.0.0^{2,7}.0^{11,15}]heptadecan-5-yl}oxy)-6-(hydroxymethyl)oxane-3,4,5-triol	HMDB39645	FDB019273	http://refhub.elsevier.com/B978-0-12-817901-7.00006-X/rf0105	202.485	209.813	217.14	224.467	303.224	311.738	314.215	322.202	323.738	325.206	344.251	364.764	605.441	622.468	627.423	637.467	643.397	646.468	649.405	665.499	668.45	681.353	683.455	687.494	688.489	1209.88	1226.9	1231.86	1247.83	1250.9	1272.88	200.471	301.21	585.416	603.427	625.409	639.403	641.383	649.432	663.448	683.353
185	Ginsenoside Rh10	C36H62O8	622.444					http://refhub.elsevier.com/B978-0-12-817901-7.00006-X/rf0455	208.489	215.816	223.144	230.471	312.23	320.743	323.22	331.207	332.743	334.211	353.256	373.769	623.452	640.478	645.434	655.478	661.408	664.478	667.416	683.51	686.46	699.364	701.466	705.505	706.5	1245.9	1262.92	1267.88	1283.85	1286.92	1308.9	206.474	310.215	603.426	621.437	643.419	657.414	659.393	667.443	681.458	701.363
186	Ginsenoside Rh15	C42H70O13	782.482					http://refhub.elsevier.com/B978-0-12-817901-7.00006-X/rf0460	261.834	269.162	276.49	283.816	392.248	400.761	403.239	411.226	412.761	414.23	433.275	453.788	783.489	800.515	805.471	815.515	821.445	824.515	827.453	843.547	846.497	859.401	861.503	865.542	866.537	1565.97	1583	1587.95	1603.93	1607	1628.98	259.82	390.234	763.463	781.474	803.456	817.451	819.43	827.48	841.495	861.401
187	Ginsenoside Rk1	C42H70O12	766.487					http://refhub.elsevier.com/B978-0-12-817901-7.00006-X/rf0105	256.503	263.83	271.158	278.485	384.251	392.764	395.242	403.229	404.764	406.233	425.277	445.79	767.494	784.521	789.476	799.52	805.45	808.521	811.458	827.552	830.502	843.406	845.508	849.547	850.542	1533.98	1551.01	1555.96	1571.94	1575.01	1596.99	254.488	382.236	747.468	765.479	787.461	801.456	803.435	811.485	825.501	845.406
188	Ginsenoside Rk2	C36H60O7	604.434					http://refhub.elsevier.com/B978-0-12-817901-7.00006-X/rf0105	202.485	209.813	217.14	224.467	303.224	311.738	314.215	322.202	323.738	325.206	344.251	364.764	605.441	622.468	627.423	637.467	643.397	646.468	649.405	665.499	668.45	681.353	683.455	687.494	688.489	1209.88	1226.9	1231.86	1247.83	1250.9	1272.88	200.471	301.21	585.416	603.427	625.409	639.403	641.383	649.432	663.448	683.353
189	Ginsenoside Rs4	C44H72O13	808.497					http://refhub.elsevier.com/B978-0-12-817901-7.00006-X/rf0105	270.506	277.834	285.162	292.488	405.256	413.769	416.247	424.234	425.769	427.238	446.282	466.796	809.505	826.531	831.487	841.531	847.46	850.531	853.468	869.563	872.513	885.416	887.519	891.558	892.552	1618	1635.03	1639.98	1655.96	1659.03	1681.01	268.492	403.241	789.479	807.49	829.472	843.467	845.446	853.495	867.511	887.416
190	20Z-Ginsenoside Rs4	C44H72O13	808.497					http://refhub.elsevier.com/B978-0-12-817901-7.00006-X/rf0290	270.506	277.834	285.162	292.488	405.256	413.769	416.247	424.234	425.769	427.238	446.282	466.796	809.505	826.531	831.487	841.531	847.46	850.531	853.468	869.563	872.513	885.416	887.519	891.558	892.552	1618	1635.03	1639.98	1655.96	1659.03	1681.01	268.492	403.241	789.479	807.49	829.472	843.467	845.446	853.495	867.511	887.416
191	Ginsenoside Rs5	C44H72O13	808.497					http://refhub.elsevier.com/B978-0-12-817901-7.00006-X/rf0105	270.506	277.834	285.162	292.488	405.256	413.769	416.247	424.234	425.769	427.238	446.282	466.796	809.505	826.531	831.487	841.531	847.46	850.531	853.468	869.563	872.513	885.416	887.519	891.558	892.552	1618	1635.03	1639.98	1655.96	1659.03	1681.01	268.492	403.241	789.479	807.49	829.472	843.467	845.446	853.495	867.511	887.416
192	Ginsenoside Rz1	C42H70O12	766.487					http://refhub.elsevier.com/B978-0-12-817901-7.00006-X/rf0475	256.503	263.83	271.158	278.485	384.251	392.764	395.242	403.229	404.764	406.233	425.277	445.79	767.494	784.521	789.476	799.52	805.45	808.521	811.458	827.552	830.502	843.406	845.508	849.547	850.542	1533.98	1551.01	1555.96	1571.94	1575.01	1596.99	254.488	382.236	747.468	765.479	787.461	801.456	803.435	811.485	825.501	845.406
193	Panaxatriol	C30H52O4	476.387					http://refhub.elsevier.com/B978-0-12-817901-7.00006-X/rf0480	159.803	167.13	174.458	181.785	239.201	247.714	250.192	258.178	259.714	261.182	280.227	300.74	477.394	494.42	499.376	509.42	515.35	518.42	521.358	537.452	540.402	553.306	555.408	559.447	560.442	953.78	970.807	975.762	991.736	994.807	1016.79	157.788	237.186	457.368	475.379	497.361	511.356	513.335	521.385	535.4	555.305
194	DH Panaxatriol I	C30H50O3	458.376					http://refhub.elsevier.com/B978-0-12-817901-7.00006-X/rf0015	153.799	161.127	168.454	175.781	230.195	238.709	241.186	249.173	250.709	252.177	271.222	291.735	459.383	476.41	481.365	491.409	497.339	500.41	503.347	519.441	522.392	535.295	537.397	541.436	542.431	917.759	934.786	939.741	955.715	958.786	980.768	151.785	228.181	439.358	457.369	479.351	493.345	495.325	503.374	517.39	537.295
195	DH Panaxatriol II	C30H50O3	458.376					http://refhub.elsevier.com/B978-0-12-817901-7.00006-X/rf0015	153.799	161.127	168.454	175.781	230.195	238.709	241.186	249.173	250.709	252.177	271.222	291.735	459.383	476.41	481.365	491.409	497.339	500.41	503.347	519.441	522.392	535.295	537.397	541.436	542.431	917.759	934.786	939.741	955.715	958.786	980.768	151.785	228.181	439.358	457.369	479.351	493.345	495.325	503.374	517.39	537.295
196	Ocotillol	C30H52O5	492.381					http://refhub.elsevier.com/B978-0-12-817901-7.00006-X/rf0485	165.134	172.462	179.79	187.116	247.198	255.711	258.189	266.176	267.711	269.18	288.225	308.738	493.389	510.415	515.371	525.415	531.345	534.415	537.353	553.447	556.397	569.301	571.403	575.442	576.437	985.77	1002.8	1007.75	1023.73	1026.8	1048.78	163.12	245.183	473.363	491.374	513.356	527.351	529.33	537.38	551.395	571.3
197	3α- Ocotillol	C30H52O5	492.381					http://refhub.elsevier.com/B978-0-12-817901-7.00006-X/rf0485	165.134	172.462	179.79	187.116	247.198	255.711	258.189	266.176	267.711	269.18	288.225	308.738	493.389	510.415	515.371	525.415	531.345	534.415	537.353	553.447	556.397	569.301	571.403	575.442	576.437	985.77	1002.8	1007.75	1023.73	1026.8	1048.78	163.12	245.183	473.363	491.374	513.356	527.351	529.33	537.38	551.395	571.3
198	Ginsenoside F4	C42H70O12	766.487	126223-28-7	2-{[2-({5,16-dihydroxy-2,6,6,10,11-pentamethyl-14-[(2E)-6-methylhepta-2,5-dien-2-yl]tetracyclo[8.7.0.0^{2,7}.0^{11,15}]heptadecan-8-yl}oxy)-4,5-dihydroxy-6-(hydroxymethyl)oxan-3-yl]oxy}-6-methyloxane-3,4,5-triol	HMDB31831	FDB019274	http://refhub.elsevier.com/B978-0-12-817901-7.00006-X/rf0490	256.503	263.83	271.158	278.485	384.251	392.764	395.242	403.229	404.764	406.233	425.277	445.79	767.494	784.521	789.476	799.52	805.45	808.521	811.458	827.552	830.502	843.406	845.508	849.547	850.542	1533.98	1551.01	1555.96	1571.94	1575.01	1596.99	254.488	382.236	747.468	765.479	787.461	801.456	803.435	811.485	825.501	845.406
199	Ginsenoside Rg6	C42H70O12	766.487	147419-93-0	2-[(2-{[5,16-dihydroxy-2,6,6,10,11-pentamethyl-14-(6-methylhepta-1,5-dien-2-yl)tetracyclo[8.7.0.0²,?.0¹¹,¹?]heptadecan-8-yl]oxy}-4,5-dihydroxy-6-(hydroxymethyl)oxan-3-yl)oxy]-6-methyloxane-3,4,5-triol	HMDB39701	FDB019330	http://refhub.elsevier.com/B978-0-12-817901-7.00006-X/rf0105	256.503	263.83	271.158	278.485	384.251	392.764	395.242	403.229	404.764	406.233	425.277	445.79	767.494	784.521	789.476	799.52	805.45	808.521	811.458	827.552	830.502	843.406	845.508	849.547	850.542	1533.98	1551.01	1555.96	1571.94	1575.01	1596.99	254.488	382.236	747.468	765.479	787.461	801.456	803.435	811.485	825.501	845.406
200	Ginsenoside Rg8	C42H70O12	766.487					http://refhub.elsevier.com/B978-0-12-817901-7.00006-X/rf0305	256.503	263.83	271.158	278.485	384.251	392.764	395.242	403.229	404.764	406.233	425.277	445.79	767.494	784.521	789.476	799.52	805.45	808.521	811.458	827.552	830.502	843.406	845.508	849.547	850.542	1533.98	1551.01	1555.96	1571.94	1575.01	1596.99	254.488	382.236	747.468	765.479	787.461	801.456	803.435	811.485	825.501	845.406
201	20E-Ginsenoside Rg9	C42H70O13	782.482					http://refhub.elsevier.com/B978-0-12-817901-7.00006-X/rf0500	261.834	269.162	276.49	283.816	392.248	400.761	403.239	411.226	412.761	414.23	433.275	453.788	783.489	800.515	805.471	815.515	821.445	824.515	827.453	843.547	846.497	859.401	861.503	865.542	866.537	1565.97	1583	1587.95	1603.93	1607	1628.98	259.82	390.234	763.463	781.474	803.456	817.451	819.43	827.48	841.495	861.401
202	20Z-Ginsenoside Rg9	C42H70O13	782.482					http://refhub.elsevier.com/B978-0-12-817901-7.00006-X/rf0500	261.834	269.162	276.49	283.816	392.248	400.761	403.239	411.226	412.761	414.23	433.275	453.788	783.489	800.515	805.471	815.515	821.445	824.515	827.453	843.547	846.497	859.401	861.503	865.542	866.537	1565.97	1583	1587.95	1603.93	1607	1628.98	259.82	390.234	763.463	781.474	803.456	817.451	819.43	827.48	841.495	861.401
203	Ginsenoside Rg10	C42H70O13	782.482					http://refhub.elsevier.com/B978-0-12-817901-7.00006-X/rf0500	261.834	269.162	276.49	283.816	392.248	400.761	403.239	411.226	412.761	414.23	433.275	453.788	783.489	800.515	805.471	815.515	821.445	824.515	827.453	843.547	846.497	859.401	861.503	865.542	866.537	1565.97	1583	1587.95	1603.93	1607	1628.98	259.82	390.234	763.463	781.474	803.456	817.451	819.43	827.48	841.495	861.401
204	Ginsenoside Rh4	C36H60O8	620.429	174721-08-5	2-({5,16-dihydroxy-2,6,6,10,11-pentamethyl-14-[(2E)-6-methylhepta-2,5-dien-2-yl]tetracyclo[8.7.0.0²,?.0¹¹,¹?]heptadecan-8-yl}oxy)-6-(hydroxymethyl)oxane-3,4,5-triol	HMDB41534	FDB021514	http://refhub.elsevier.com/B978-0-12-817901-7.00006-X/rf0105	207.817	215.144	222.472	229.799	311.222	319.735	322.213	330.2	331.735	333.204	352.248	372.762	621.436	638.463	643.418	653.462	659.392	662.463	665.4	681.494	684.445	697.348	699.45	703.489	704.484	1241.86	1258.89	1263.85	1279.82	1282.89	1304.87	205.802	309.207	601.41	619.422	641.403	655.398	657.377	665.427	679.443	699.348
205	12-OGlc- Ginsenoside Rh4	C42H70O13	782.482					http://refhub.elsevier.com/B978-0-12-817901-7.00006-X/rf0455	261.834	269.162	276.49	283.816	392.248	400.761	403.239	411.226	412.761	414.23	433.275	453.788	783.489	800.515	805.471	815.515	821.445	824.515	827.453	843.547	846.497	859.401	861.503	865.542	866.537	1565.97	1583	1587.95	1603.93	1607	1628.98	259.82	390.234	763.463	781.474	803.456	817.451	819.43	827.48	841.495	861.401
206	Ginsenoside Rh5	C37H64O9	652.455	340270-88-4	2-{[5,16-dihydroxy-14-(2-methoxy-6-methylhept-5-en-2-yl)-2,6,6,10,11-pentamethyltetracyclo[8.7.0.0^{2,7}.0^{11,15}]heptadecan-8-yl]oxy}-6-(hydroxymethyl)oxane-3,4,5-triol	HMDB38016	FDB017224	http://refhub.elsevier.com/B978-0-12-817901-7.00006-X/rf0365	218.492	225.82	233.147	240.474	327.235	335.748	338.226	346.213	347.748	349.217	368.261	388.775	653.462	670.489	675.444	685.489	691.418	694.489	697.426	713.52	716.471	729.374	731.476	735.515	736.51	1305.92	1322.94	1327.9	1343.87	1346.94	1368.93	216.478	325.22	633.437	651.448	673.43	687.424	689.404	697.453	711.469	731.374
207	Ginsenoside Rh14	C42H70O13	782.482					http://refhub.elsevier.com/B978-0-12-817901-7.00006-X/rf0460	261.834	269.162	276.49	283.816	392.248	400.761	403.239	411.226	412.761	414.23	433.275	453.788	783.489	800.515	805.471	815.515	821.445	824.515	827.453	843.547	846.497	859.401	861.503	865.542	866.537	1565.97	1583	1587.95	1603.93	1607	1628.98	259.82	390.234	763.463	781.474	803.456	817.451	819.43	827.48	841.495	861.401
208	Ginsenoside Rh16	C36H60O8	620.429					http://refhub.elsevier.com/B978-0-12-817901-7.00006-X/rf0460	207.817	215.144	222.472	229.799	311.222	319.735	322.213	330.2	331.735	333.204	352.248	372.762	621.436	638.463	643.418	653.462	659.392	662.463	665.4	681.494	684.445	697.348	699.45	703.489	704.484	1241.86	1258.89	1263.85	1279.82	1282.89	1304.87	205.802	309.207	601.41	619.422	641.403	655.398	657.377	665.427	679.443	699.348
209	Ginsenoside Rk3	C36H60O8	620.429					http://refhub.elsevier.com/B978-0-12-817901-7.00006-X/rf0105	207.817	215.144	222.472	229.799	311.222	319.735	322.213	330.2	331.735	333.204	352.248	372.762	621.436	638.463	643.418	653.462	659.392	662.463	665.4	681.494	684.445	697.348	699.45	703.489	704.484	1241.86	1258.89	1263.85	1279.82	1282.89	1304.87	205.802	309.207	601.41	619.422	641.403	655.398	657.377	665.427	679.443	699.348
210	Ginsenoside Rs6	C38H62O9	662.439					http://refhub.elsevier.com/B978-0-12-817901-7.00006-X/rf0470	221.82	229.148	236.476	243.802	332.227	340.74	343.218	351.205	352.74	354.209	373.254	393.767	663.447	680.473	685.429	695.473	701.403	704.473	707.411	723.505	726.455	739.358	741.461	745.5	746.494	1325.89	1342.91	1347.87	1363.84	1366.91	1388.89	219.806	330.212	643.421	661.432	683.414	697.409	699.388	707.438	721.453	741.358
211	Ginsenoside Rs7	C38H62O9	662.439					http://refhub.elsevier.com/B978-0-12-817901-7.00006-X/rf0470	221.82	229.148	236.476	243.802	332.227	340.74	343.218	351.205	352.74	354.209	373.254	393.767	663.447	680.473	685.429	695.473	701.403	704.473	707.411	723.505	726.455	739.358	741.461	745.5	746.494	1325.89	1342.91	1347.87	1363.84	1366.91	1388.89	219.806	330.212	643.421	661.432	683.414	697.409	699.388	707.438	721.453	741.358
212	Ginsenoside F4	C42H70O12	766.487					http://refhub.elsevier.com/B978-0-12-817901-7.00006-X/rf0105	256.503	263.83	271.158	278.485	384.251	392.764	395.242	403.229	404.764	406.233	425.277	445.79	767.494	784.521	789.476	799.52	805.45	808.521	811.458	827.552	830.502	843.406	845.508	849.547	850.542	1533.98	1551.01	1555.96	1571.94	1575.01	1596.99	254.488	382.236	747.468	765.479	787.461	801.456	803.435	811.485	825.501	845.406
213	20E-Ginsenoside F4	C42H70O12	766.487					http://refhub.elsevier.com/B978-0-12-817901-7.00006-X/rf0305	256.503	263.83	271.158	278.485	384.251	392.764	395.242	403.229	404.764	406.233	425.277	445.79	767.494	784.521	789.476	799.52	805.45	808.521	811.458	827.552	830.502	843.406	845.508	849.547	850.542	1533.98	1551.01	1555.96	1571.94	1575.01	1596.99	254.488	382.236	747.468	765.479	787.461	801.456	803.435	811.485	825.501	845.406
214	Ginsenoside SL2	C42H70O14	798.477					http://refhub.elsevier.com/B978-0-12-817901-7.00006-X/rf0425	267.166	274.493	281.821	289.148	400.246	408.759	411.237	419.223	420.759	422.227	441.272	461.785	799.484	816.51	821.466	831.51	837.44	840.51	843.448	859.542	862.492	875.396	877.498	881.537	882.532	1597.96	1614.99	1619.94	1635.92	1638.99	1660.97	265.152	398.231	779.458	797.469	819.451	833.446	835.425	843.475	857.49	877.395
215	Ginsenoside SL3	C42H70O14	798.477					http://refhub.elsevier.com/B978-0-12-817901-7.00006-X/rf0425	267.166	274.493	281.821	289.148	400.246	408.759	411.237	419.223	420.759	422.227	441.272	461.785	799.484	816.51	821.466	831.51	837.44	840.51	843.448	859.542	862.492	875.396	877.498	881.537	882.532	1597.96	1614.99	1619.94	1635.92	1638.99	1660.97	265.152	398.231	779.458	797.469	819.451	833.446	835.425	843.475	857.49	877.395
216	Ginsenoside ST1	C36H60O10	652.419					http://refhub.elsevier.com/B978-0-12-817901-7.00006-X/rf0430	218.48	225.807	233.135	240.462	327.217	335.73	338.208	346.195	347.73	349.199	368.243	388.756	653.426	670.452	675.408	685.452	691.382	694.452	697.39	713.484	716.434	729.338	731.44	735.479	736.474	1305.84	1322.87	1327.83	1343.8	1346.87	1368.85	216.466	325.202	633.4	651.411	673.393	687.388	689.367	697.417	711.433	731.338
217	Notoginsenoside R10	C30H50O9	554.345	335157-20-5	1-(5,16-dihydroxy-2,6,6,10,11-pentamethyl-8-{[3,4,5-trihydroxy-6-(hydroxymethyl)oxan-2-yl]oxy}tetracyclo[8.7.0.0^{2,7}.0^{11,15}]heptadecan-14-yl)ethan-1-one	HMDB39051	FDB018548	http://refhub.elsevier.com/B978-0-12-817901-7.00006-X/rf0430	185.789	193.116	200.444	207.771	278.18	286.693	289.171	297.158	298.693	300.162	319.207	339.72	555.353	572.379	577.335	587.379	593.309	596.379	599.317	615.411	618.361	631.265	633.367	637.406	638.401	1109.7	1126.72	1131.68	1147.65	1150.72	1172.71	183.775	276.165	535.327	553.338	575.32	589.315	591.294	599.344	613.359	633.264
218	Pseudoginsenoside RT2	C41H70O14	786.477					http://refhub.elsevier.com/B978-0-12-817901-7.00006-X/rf0180	263.166	270.493	277.821	285.148	394.246	402.759	405.237	413.223	414.759	416.227	435.272	455.785	787.484	804.51	809.466	819.51	825.44	828.51	831.448	847.542	850.492	863.396	865.498	869.537	870.532	1573.96	1590.99	1595.94	1611.92	1614.99	1636.97	261.152	392.231	767.458	785.469	807.451	821.446	823.425	831.475	845.49	865.395
219	Pseudoginsenoside RT5	C36H62O10	654.434					http://refhub.elsevier.com/B978-0-12-817901-7.00006-X/rf0095	219.152	226.479	233.807	241.134	328.224	336.738	339.215	347.202	348.738	350.206	369.251	389.764	655.442	672.468	677.424	687.468	693.397	696.468	699.405	715.5	718.45	731.353	733.456	737.495	738.489	1309.88	1326.9	1331.86	1347.83	1350.9	1372.88	217.137	326.21	635.416	653.427	675.409	689.404	691.383	699.433	713.448	733.353
220	PseudoginsenosideF11	C42H72O14	800.492					http://refhub.elsevier.com/B978-0-12-817901-7.00006-X/rf0095	267.838	275.165	282.493	289.82	401.253	409.767	412.244	420.231	421.767	423.235	442.28	462.793	801.499	818.526	823.481	833.526	839.455	842.526	845.463	861.558	864.508	877.411	879.513	883.553	884.547	1601.99	1619.02	1623.97	1639.95	1643.02	1665	265.823	399.239	781.474	799.485	821.467	835.462	837.441	845.49	859.506	879.411
221	24S-Pseudoginsenoside F11	C42H72O14	800.492					http://refhub.elsevier.com/B978-0-12-817901-7.00006-X/rf0095	267.838	275.165	282.493	289.82	401.253	409.767	412.244	420.231	421.767	423.235	442.28	462.793	801.499	818.526	823.481	833.526	839.455	842.526	845.463	861.558	864.508	877.411	879.513	883.553	884.547	1601.99	1619.02	1623.97	1639.95	1643.02	1665	265.823	399.239	781.474	799.485	821.467	835.462	837.441	845.49	859.506	879.411
222	Vinaginsenoside R1	C44H74O15	842.503	156980-41-5	[6-({5,16-dihydroxy-14-[5-(2-hydroxypropan-2-yl)-2-methyloxolan-2-yl]-2,6,6,10,11-pentamethyltetracyclo[8.7.0.0^{2,7}.0^{11,15}]heptadecan-8-yl}oxy)-3,4-dihydroxy-5-[(3,4,5-trihydroxy-6-methyloxan-2-yl)oxy]oxan-2-yl]methyl acetate	HMDB34624	FDB013143	http://refhub.elsevier.com/B978-0-12-817901-7.00006-X/rf0095	281.842	289.169	296.497	303.823	422.259	430.772	433.25	441.237	442.772	444.241	463.285	483.798	843.51	860.537	865.492	875.536	881.466	884.537	887.474	903.568	906.519	919.422	921.524	925.563	926.558	1686.01	1703.04	1707.99	1723.97	1727.04	1749.02	279.827	420.244	823.484	841.495	863.477	877.472	879.451	887.501	901.517	921.422
223	3β,6α,12β-triol-22,23,24,25,26,27-hexanordammaran-20-one	C24H40O4	392.293					http://refhub.elsevier.com/B978-0-12-817901-7.00006-X/rf0515	131.771	139.099	146.427	153.753	197.154	205.667	208.145	216.132	217.667	219.136	238.18	258.693	393.3	410.326	415.282	425.326	431.256	434.326	437.264	453.358	456.308	469.212	471.314	475.353	476.348	785.593	802.619	807.575	823.548	826.619	848.601	129.757	195.139	373.274	391.285	413.267	427.262	429.241	437.291	451.307	471.212
224	Ginsenoside Ri	C35H56O7	588.403					http://refhub.elsevier.com/B978-0-12-817901-7.00006-X/rf0520	197.141	204.469	211.797	219.123	295.209	303.722	306.2	314.187	315.722	317.191	336.235	356.748	589.41	606.436	611.392	621.436	627.366	630.436	633.374	649.468	652.418	665.322	667.424	671.463	672.458	1177.81	1194.84	1199.79	1215.77	1218.84	1240.82	195.127	293.194	569.384	587.395	609.377	623.372	625.351	633.401	647.416	667.321
225	Ginsenoside Ro	C48H76O19	956.498	34367-04-9	6-{[4,4,6a,6b,11,11,14b-heptamethyl-8a-({[3,4,5-trihydroxy-6-(hydroxymethyl)oxan-2-yl]oxy}carbonyl)-1,2,3,4,4a,5,6,6a,6b,7,8,8a,9,10,11,12,12a,14,14a,14b-icosahydropicen-3-yl]oxy}-3,4-dihydroxy-5-{[3,4,5-trihydroxy-6-(hydroxymethyl)oxan-2-yl]oxy}oxane-2-carboxylic acid	HMDB34534	FDB013036	http://refhub.elsevier.com/B978-0-12-817901-7.00006-X/rf0125	319.84	327.167	334.495	341.822	479.256	487.77	490.247	498.234	499.77	501.238	520.283	540.796	957.505	974.532	979.487	989.532	995.461	998.532	1001.47	1017.56	1020.51	1033.42	1035.52	1039.56	1040.55	1914	1931.03	1935.99	1951.96	1955.03	1977.01	317.825	477.242	937.48	955.491	977.473	991.467	993.447	1001.5	1015.51	1035.42
226	Ginsenoside RoMe	C49H78O19	970.514					http://refhub.elsevier.com/B978-0-12-817901-7.00006-X/rf0525	324.512	331.839	339.167	346.494	486.264	494.777	497.255	505.242	506.777	508.246	527.291	547.804	971.521	988.548	993.503	1003.55	1009.48	1012.55	1015.48	1031.58	1034.53	1047.43	1049.53	1053.57	1054.57	1942.03	1959.06	1964.02	1979.99	1983.06	2005.04	322.497	484.25	951.495	969.506	991.488	1005.48	1007.46	1015.51	1029.53	1049.43
227	Ginsenoside RoBu	C52H84O19	1012.56					http://refhub.elsevier.com/B978-0-12-817901-7.00006-X/rf0290	338.528	345.855	353.183	360.509	507.288	515.801	518.279	526.266	527.801	529.27	548.314	568.827	1013.57	1030.59	1035.55	1045.59	1051.52	1054.59	1057.53	1073.63	1076.58	1089.48	1091.58	1095.62	1096.62	2026.13	2043.16	2048.11	2064.08	2067.16	2089.14	336.513	505.273	993.542	1011.55	1033.54	1047.53	1049.51	1057.56	1071.57	1091.48
228	Poly Ginsenoside Ro	C65H100O21	1216.68					http://refhub.elsevier.com/B978-0-12-817901-7.00006-X/rf0530	406.566	413.893	421.221	428.548	609.345	617.858	620.336	628.323	629.858	631.327	650.372	670.885	1217.68	1234.71	1239.66	1249.71	1255.64	1258.71	1261.65	1277.74	1280.69	1293.59	1295.7	1299.74	1300.73	2434.36	2451.39	2456.34	2472.31	2475.39	2497.37	404.551	607.331	1197.66	1215.67	1237.65	1251.65	1253.62	1261.67	1275.69	1295.59
229	Chikusetsusaponin IVa	C42H66O14	794.445					http://refhub.elsevier.com/B978-0-12-817901-7.00006-X/rf0180	265.822	273.15	280.478	287.804	398.23	406.743	409.221	417.208	418.743	420.212	439.256	459.77	795.453	812.479	817.434	827.479	833.408	836.479	839.416	855.511	858.461	871.364	873.466	877.506	878.5	1589.9	1606.92	1611.88	1627.85	1630.92	1652.91	263.808	396.215	775.427	793.438	815.42	829.415	831.394	839.443	853.459	873.364
230	Zingibroside R1	C42H66O14	794.445					http://refhub.elsevier.com/B978-0-12-817901-7.00006-X/rf0180	265.822	273.15	280.478	287.804	398.23	406.743	409.221	417.208	418.743	420.212	439.256	459.77	795.453	812.479	817.434	827.479	833.408	836.479	839.416	855.511	858.461	871.364	873.466	877.506	878.5	1589.9	1606.92	1611.88	1627.85	1630.92	1652.91	263.808	396.215	775.427	793.438	815.42	829.415	831.394	839.443	853.459	873.364
231	Calenduloside E	C36H56O9	632.392					http://refhub.elsevier.com/B978-0-12-817901-7.00006-X/rf0180	211.805	219.132	226.46	233.787	317.203	325.717	328.194	336.181	337.717	339.185	358.23	378.743	633.4	650.426	655.382	665.426	671.356	674.426	677.364	693.458	696.408	709.311	711.414	715.453	716.448	1265.79	1282.82	1287.77	1303.75	1306.82	1328.8	209.79	315.189	613.374	631.385	653.367	667.362	669.341	677.391	691.406	711.311
232	Pseudoginsenoside-G1	C42H70O14	798.477					http://refhub.elsevier.com/B978-0-12-817901-7.00006-X/rf0540	267.166	274.493	281.821	289.148	400.246	408.759	411.237	419.223	420.759	422.227	441.272	461.785	799.484	816.51	821.466	831.51	837.44	840.51	843.448	859.542	862.492	875.396	877.498	881.537	882.532	1597.96	1614.99	1619.94	1635.92	1638.99	1660.97	265.152	398.231	779.458	797.469	819.451	833.446	835.425	843.475	857.49	877.395
233	Pseudoginsenoside-G2	C42H70O14	798.477					http://refhub.elsevier.com/B978-0-12-817901-7.00006-X/rf0540	267.166	274.493	281.821	289.148	400.246	408.759	411.237	419.223	420.759	422.227	441.272	461.785	799.484	816.51	821.466	831.51	837.44	840.51	843.448	859.542	862.492	875.396	877.498	881.537	882.532	1597.96	1614.99	1619.94	1635.92	1638.99	1660.97	265.152	398.231	779.458	797.469	819.451	833.446	835.425	843.475	857.49	877.395
234	Vinaginsenoside R3	C48H82O17	930.555	156012-92-9	2-{[4,5-dihydroxy-6-(hydroxymethyl)-2-{[2,6,6,10,11-pentamethyl-14-(6-methyl-2-{[3,4,5-trihydroxy-6-(hydroxymethyl)oxan-2-yl]oxy}hept-5-en-2-yl)tetracyclo[8.7.0.0^{2,7}.0^{11,15}]heptadecan-5-yl]oxy}oxan-3-yl]oxy}-6-(hydroxymethyl)oxane-3,4,5-triol	HMDB40493	FDB020255	http://refhub.elsevier.com/B978-0-12-817901-7.00006-X/rf0405	311.192	318.52	325.848	333.174	466.285	474.798	477.276	485.263	486.798	488.267	507.311	527.825	931.562	948.589	953.544	963.589	969.518	972.589	975.526	991.621	994.571	1007.47	1009.58	1013.62	1014.61	1862.12	1879.14	1884.1	1900.07	1903.14	1925.13	309.178	464.27	911.537	929.548	951.53	965.525	967.504	975.553	989.569	1009.47
235	Ginsenoside Rh8	C36H60O9	636.424	343780-69-8	5,8-dihydroxy-2,6,6,10,11-pentamethyl-14-(6-methyl-2-{[3,4,5-trihydroxy-6-(hydroxymethyl)oxan-2-yl]oxy}hept-5-en-2-yl)tetracyclo[8.7.0.0²,?.0¹¹,¹?]heptadecan-16-one	HMDB39943	FDB019605	http://refhub.elsevier.com/B978-0-12-817901-7.00006-X/rf0365	213.149	220.476	227.804	235.13	319.219	327.732	330.21	338.197	339.732	341.201	360.246	380.759	637.431	654.458	659.413	669.457	675.387	678.458	681.395	697.489	700.439	713.343	715.445	719.484	720.479	1273.85	1290.88	1295.84	1311.81	1314.88	1336.86	211.134	317.205	617.405	635.416	657.398	671.393	673.372	681.422	695.438	715.343
236	Ginsenoside Rh17	C42H70O13	782.482					http://refhub.elsevier.com/B978-0-12-817901-7.00006-X/rf0460	261.834	269.162	276.49	283.816	392.248	400.761	403.239	411.226	412.761	414.23	433.275	453.788	783.489	800.515	805.471	815.515	821.445	824.515	827.453	843.547	846.497	859.401	861.503	865.542	866.537	1565.97	1583	1587.95	1603.93	1607	1628.98	259.82	390.234	763.463	781.474	803.456	817.451	819.43	827.48	841.495	861.401
237	Pseudoginsenoside R1	C30H50O5	490.366					http://refhub.elsevier.com/B978-0-12-817901-7.00006-X/rf0545	164.463	171.79	179.118	186.444	246.19	254.703	257.181	265.168	266.703	268.172	287.217	307.73	491.373	508.4	513.355	523.399	529.329	532.4	535.337	551.431	554.382	567.285	569.387	573.426	574.421	981.739	998.765	1003.72	1019.69	1022.77	1044.75	162.448	244.176	471.347	489.359	511.34	525.335	527.314	535.364	549.38	569.285
238	Pseudoginsenoside RT6	C36H60O10	652.419					http://refhub.elsevier.com/B978-0-12-817901-7.00006-X/rf0545	218.48	225.807	233.135	240.462	327.217	335.73	338.208	346.195	347.73	349.199	368.243	388.756	653.426	670.452	675.408	685.452	691.382	694.452	697.39	713.484	716.434	729.338	731.44	735.479	736.474	1305.84	1322.87	1327.83	1343.8	1346.87	1368.85	216.466	325.202	633.4	651.411	673.393	687.388	689.367	697.417	711.433	731.338
239	3-Keto-20(S)-protopanaxatriol	C30H50O4	474.371					http://refhub.elsevier.com/B978-0-12-817901-7.00006-X/rf0550	159.131	166.458	173.786	181.113	238.193	246.706	249.184	257.171	258.706	260.175	279.219	299.733	475.378	492.405	497.36	507.404	513.334	516.405	519.342	535.436	538.387	551.29	553.392	557.431	558.426	949.749	966.776	971.731	987.705	990.776	1012.76	157.116	236.178	455.353	473.364	495.346	509.34	511.32	519.369	533.385	553.29
240	6α,20(S)-dihydroxydammar-3,12-dione-24-ene	C30H48O4	472.355					http://refhub.elsevier.com/B978-0-12-817901-7.00006-X/rf0555	158.459	165.786	173.114	180.441	237.185	245.698	248.176	256.163	257.698	259.167	278.211	298.725	473.363	490.389	495.344	505.389	511.318	514.389	517.326	533.421	536.371	549.274	551.376	555.416	556.41	945.718	962.744	967.7	983.674	986.744	1008.73	156.444	235.17	453.337	471.348	493.33	507.325	509.304	517.353	531.369	551.274
241	6α,20(S),24(S)-tri-hydroxydammar-3,12-dione-25-ene	C30H48O5	488.35					http://refhub.elsevier.com/B978-0-12-817901-7.00006-X/rf0555	163.791	171.118	178.446	185.773	245.182	253.696	256.173	264.16	265.696	267.164	286.209	306.722	489.357	506.384	511.339	521.384	527.313	530.384	533.321	549.416	552.366	565.269	567.371	571.411	572.405	977.708	994.734	999.69	1015.66	1018.73	1040.72	161.776	243.168	469.332	487.343	509.325	523.32	525.299	533.348	547.364	567.269
242	6α,20(S),25-trihydroxydammar-3,12-dione-23-ene	C30H48O5	488.35					http://refhub.elsevier.com/B978-0-12-817901-7.00006-X/rf0555	163.791	171.118	178.446	185.773	245.182	253.696	256.173	264.16	265.696	267.164	286.209	306.722	489.357	506.384	511.339	521.384	527.313	530.384	533.321	549.416	552.366	565.269	567.371	571.411	572.405	977.708	994.734	999.69	1015.66	1018.73	1040.72	161.776	243.168	469.332	487.343	509.325	523.32	525.299	533.348	547.364	567.269
243	Ginsenoside Rh9	C36H60O9	636.424					http://refhub.elsevier.com/B978-0-12-817901-7.00006-X/rf0365	213.149	220.476	227.804	235.13	319.219	327.732	330.21	338.197	339.732	341.201	360.246	380.759	637.431	654.458	659.413	669.457	675.387	678.458	681.395	697.489	700.439	713.343	715.445	719.484	720.479	1273.85	1290.88	1295.84	1311.81	1314.88	1336.86	211.134	317.205	617.405	635.416	657.398	671.393	673.372	681.422	695.438	715.343
244	Ginsenoside Rh18	C48H80O18	944.534					http://refhub.elsevier.com/B978-0-12-817901-7.00006-X/rf0310	315.852	323.179	330.507	337.834	473.275	481.788	484.265	492.252	493.788	495.256	514.301	534.814	945.542	962.568	967.524	977.568	983.498	986.568	989.506	1005.6	1008.55	1021.45	1023.56	1027.59	1028.59	1890.08	1907.1	1912.06	1928.03	1931.1	1953.08	313.838	471.26	925.516	943.527	965.509	979.504	981.483	989.533	1003.55	1023.45
245	Ginsenoside La	C42H72O13	784.497					http://refhub.elsevier.com/B978-0-12-817901-7.00006-X/rf0560	262.506	269.834	277.162	284.488	393.256	401.769	404.247	412.234	413.769	415.238	434.282	454.796	785.505	802.531	807.487	817.531	823.46	826.531	829.468	845.563	848.513	861.416	863.519	867.558	868.552	1570	1587.03	1591.98	1607.96	1611.03	1633.01	260.492	391.241	765.479	783.49	805.472	819.467	821.446	829.495	843.511	863.416
246	Quinquenoside Lb	C53H88O22	1076.58					http://refhub.elsevier.com/B978-0-12-817901-7.00006-X/rf0410	359.866	367.193	374.521	381.848	539.296	547.809	550.287	558.274	559.809	561.278	580.322	600.835	1077.58	1094.61	1099.57	1109.61	1115.54	1118.61	1121.55	1137.64	1140.59	1153.5	1155.6	1159.64	1160.63	2154.16	2171.19	2176.14	2192.12	2195.19	2217.17	357.852	537.281	1057.56	1075.57	1097.55	1111.55	1113.53	1121.57	1135.59	1155.5
247	Quinquenoside Ld	C48H80O18	944.534					http://refhub.elsevier.com/B978-0-12-817901-7.00006-X/rf0565	315.852	323.179	330.507	337.834	473.275	481.788	484.265	492.252	493.788	495.256	514.301	534.814	945.542	962.568	967.524	977.568	983.498	986.568	989.506	1005.6	1008.55	1021.45	1023.56	1027.59	1028.59	1890.08	1907.1	1912.06	1928.03	1931.1	1953.08	313.838	471.26	925.516	943.527	965.509	979.504	981.483	989.533	1003.55	1023.45
248	Quinquenoside Le	C48H80O18	944.534					http://refhub.elsevier.com/B978-0-12-817901-7.00006-X/rf0565	315.852	323.179	330.507	337.834	473.275	481.788	484.265	492.252	493.788	495.256	514.301	534.814	945.542	962.568	967.524	977.568	983.498	986.568	989.506	1005.6	1008.55	1021.45	1023.56	1027.59	1028.59	1890.08	1907.1	1912.06	1928.03	1931.1	1953.08	313.838	471.26	925.516	943.527	965.509	979.504	981.483	989.533	1003.55	1023.45
249	3,6,20(S)-trihydroxy-12,23-epoxydammar-24-ene,6,20-di-O-β-D-glucopyranoside	C42H70O14	798.477					http://refhub.elsevier.com/B978-0-12-817901-7.00006-X/rf0570	267.166	274.493	281.821	289.148	400.246	408.759	411.237	419.223	420.759	422.227	441.272	461.785	799.484	816.51	821.466	831.51	837.44	840.51	843.448	859.542	862.492	875.396	877.498	881.537	882.532	1597.96	1614.99	1619.94	1635.92	1638.99	1660.97	265.152	398.231	779.458	797.469	819.451	833.446	835.425	843.475	857.49	877.395
250	Ginsenoside Rh7	C36H60O9	636.424	343780-68-7	2-(hydroxymethyl)-6-[(6-methyl-2-{5,9,16-trihydroxy-2,6,6,10,11-pentamethyltetracyclo[8.7.0.0^{2,7}.0^{11,15}]heptadec-7-en-14-yl}hept-5-en-2-yl)oxy]oxane-3,4,5-triol	HMDB39446	FDB019045	http://refhub.elsevier.com/B978-0-12-817901-7.00006-X/rf0365	213.149	220.476	227.804	235.13	319.219	327.732	330.21	338.197	339.732	341.201	360.246	380.759	637.431	654.458	659.413	669.457	675.387	678.458	681.395	697.489	700.439	713.343	715.445	719.484	720.479	1273.85	1290.88	1295.84	1311.81	1314.88	1336.86	211.134	317.205	617.405	635.416	657.398	671.393	673.372	681.422	695.438	715.343
251	Quinquenoside IV	C54H90O24	1122.58	208764-54-9	2-{[2-(5-{[4,5-dihydroxy-6-(hydroxymethyl)-3-{[3,4,5-trihydroxy-6-(hydroxymethyl)oxan-2-yl]oxy}oxan-2-yl]oxy}-9,16-dihydroxy-2,6,6,10,11-pentamethyltetracyclo[8.7.0.0²,?.0¹¹,¹?]heptadec-7-en-14-yl)-6-methylhept-5-en-2-yl]oxy}-6-({[3,4,5-trihydroxy-6-(hydroxymethyl)oxan-2-yl]oxy}methyl)oxane-3,4,5-triol	HMDB32829	FDB010806	http://refhub.elsevier.com/B978-0-12-817901-7.00006-X/rf0130	375.201	382.529	389.857	397.183	562.298	570.812	573.289	581.276	582.812	584.28	603.325	623.838	1123.59	1140.62	1145.57	1155.62	1161.55	1164.62	1167.55	1183.65	1186.6	1199.5	1201.6	1205.64	1206.64	2246.17	2263.2	2268.15	2284.13	2287.2	2309.18	373.187	560.284	1103.56	1121.57	1143.56	1157.55	1159.53	1167.58	1181.6	1201.5
252	Notoginsenoside G	C48H80O19	960.529	193976-63-5	2-{[2-(5-{[4,5-dihydroxy-6-(hydroxymethyl)-3-{[3,4,5-trihydroxy-6-(hydroxymethyl)oxan-2-yl]oxy}oxan-2-yl]oxy}-9,16-dihydroxy-2,6,6,10,11-pentamethyltetracyclo[8.7.0.0^{2,7}.0^{11,15}]heptadec-7-en-14-yl)-6-methylhept-5-en-2-yl]oxy}-6-(hydroxymethyl)oxane-3,4,5-triol	HMDB30902	FDB002867	http://refhub.elsevier.com/B978-0-12-817901-7.00006-X/rf0095	321.184	328.511	335.839	343.166	481.272	489.785	492.263	500.25	501.785	503.254	522.299	542.812	961.537	978.563	983.519	993.563	999.493	1002.56	1005.5	1021.59	1024.55	1037.45	1039.55	1043.59	1044.58	1922.07	1939.09	1944.05	1960.02	1963.09	1985.07	319.169	479.257	941.511	959.522	981.504	995.499	997.478	1005.53	1019.54	1039.45
253	Officinalisnin I	C45H76O19	920.498	57944-18-0	(2S,3R,4S,5S,6R)-2-{[(2R,3R,4S,5S,6R)-4,5-dihydroxy-2-{[(1R,2S,4S,6R,7S,8R,9S,12S,13S,16S,18R)-6-hydroxy-7,9,13-trimethyl-6-[(3R)-3-methyl-4-{[(2R,3R,4S,5S,6R)-3,4,5-trihydroxy-6-(hydroxymethyl)oxan-2-yl]oxy}butyl]-5-oxapentacyclo[10.8.0.0^{2,9}.0^{4,8}.0^{13,18}]icosan-16-yl]oxy}-6-(hydroxymethyl)oxan-3-yl]oxy}-6-(hydroxymethyl)oxane-3,4,5-triol	NULL	FDB001531	https://foodb.ca/compounds/FDB001531	307.84	315.167	322.495	329.822	461.256	469.77	472.247	480.234	481.77	483.238	502.283	522.796	921.505	938.532	943.487	953.532	959.461	962.532	965.469	981.563	984.514	997.417	999.519	1003.56	1004.55	1842	1859.03	1863.99	1879.96	1883.03	1905.01	305.825	459.242	901.48	919.491	941.473	955.467	957.447	965.496	979.512	999.417
254	3-O-(beta-D-Glucopyranosyl)-soyasapogenol B	C36H60O8	620.429	181998-75-4	(2R,3R,4S,5S,6R)-2-{[(3S,4R,6aR,6bS,8aR,9R,14bR)-9-hydroxy-4-(hydroxymethyl)-4,6a,6b,8a,11,11,14b-heptamethyl-1,2,3,4,4a,5,6,6a,6b,7,8,8a,9,10,11,12,12a,14,14a,14b-icosahydropicen-3-yl]oxy}-6-(hydroxymethyl)oxane-3,4,5-triol	NULL	FDB001751	https://foodb.ca/compounds/FDB001751	207.817	215.144	222.472	229.799	311.222	319.735	322.213	330.2	331.735	333.204	352.248	372.762	621.436	638.463	643.418	653.462	659.392	662.463	665.4	681.494	684.445	697.348	699.45	703.489	704.484	1241.86	1258.89	1263.85	1279.82	1282.89	1304.87	205.802	309.207	601.41	619.422	641.403	655.398	657.377	665.427	679.443	699.348
255	Chikusetsusaponin VI	C59H100O27	1240.65	137348-15-3	2-({6-[(2-{5-[(4,5-dihydroxy-3-{[3,4,5-trihydroxy-6-(hydroxymethyl)oxan-2-yl]oxy}-6-{[(3,4,5-trihydroxyoxan-2-yl)oxy]methyl}oxan-2-yl)oxy]-16-hydroxy-2,6,6,10,11-pentamethyltetracyclo[8.7.0.0²,?.0¹¹,¹?]heptadecan-14-yl}-6-methylhept-5-en-2-yl)oxy]-3,4,5-trihydroxyoxan-2-yl}methoxy)-6-(hydroxymethyl)oxane-3,4,5-triol	HMDB30250	FDB002074	https://foodb.ca/compounds/FDB002074	414.556	421.883	429.211	436.538	621.33	629.843	632.321	640.308	641.843	643.312	662.356	682.87	1241.65	1258.68	1263.63	1273.68	1279.61	1282.68	1285.62	1301.71	1304.66	1317.56	1319.67	1323.71	1324.7	2482.3	2499.32	2504.28	2520.25	2523.32	2545.31	412.541	619.315	1221.63	1239.64	1261.62	1275.61	1277.59	1285.64	1299.66	1319.56
256	Notoginsenoside B	C54H90O24	1122.58	193895-26-0	6-(5-{[4,5-dihydroxy-6-(hydroxymethyl)-3-{[3,4,5-trihydroxy-6-(hydroxymethyl)oxan-2-yl]oxy}oxan-2-yl]oxy}-16-hydroxy-2,6,6,10,11-pentamethyltetracyclo[8.7.0.0²,?.0¹¹,¹?]heptadecan-14-yl)-2-methyl-6-{[3,4,5-trihydroxy-6-({[3,4,5-trihydroxy-6-(hydroxymethyl)oxan-2-yl]oxy}methyl)oxan-2-yl]oxy}hept-1-en-3-one	HMDB30509	FDB002381	https://foodb.ca/compounds/FDB002381	375.201	382.529	389.857	397.183	562.298	570.812	573.289	581.276	582.812	584.28	603.325	623.838	1123.59	1140.62	1145.57	1155.62	1161.55	1164.62	1167.55	1183.65	1186.6	1199.5	1201.6	1205.64	1206.64	2246.17	2263.2	2268.15	2284.13	2287.2	2309.18	373.187	560.284	1103.56	1121.57	1143.56	1157.55	1159.53	1167.58	1181.6	1201.5
257	Majoroside F2	C42H72O14	800.492	114019-97-5	2-{[16-hydroxy-14-(5-hydroxy-6-methyl-2-{[3,4,5-trihydroxy-6-(hydroxymethyl)oxan-2-yl]oxy}hept-6-en-2-yl)-2,6,6,10,11-pentamethyltetracyclo[8.7.0.0^{2,7}.0^{11,15}]heptadecan-5-yl]oxy}-6-(hydroxymethyl)oxane-3,4,5-triol	NULL	FDB002385	https://foodb.ca/compounds/FDB002385	267.838	275.165	282.493	289.82	401.253	409.767	412.244	420.231	421.767	423.235	442.28	462.793	801.499	818.526	823.481	833.526	839.455	842.526	845.463	861.558	864.508	877.411	879.513	883.553	884.547	1601.99	1619.02	1623.97	1639.95	1643.02	1665	265.823	399.239	781.474	799.485	821.467	835.462	837.441	845.49	859.506	879.411
258	Majoroside F4	C42H72O14	800.492	114019-99-7	2-({16-hydroxy-14-[(4E)-6-hydroxy-6-methyl-2-{[3,4,5-trihydroxy-6-(hydroxymethyl)oxan-2-yl]oxy}hept-4-en-2-yl]-2,6,6,10,11-pentamethyltetracyclo[8.7.0.0²,?.0¹¹,¹?]heptadecan-5-yl}oxy)-6-(hydroxymethyl)oxane-3,4,5-triol	HMDB30536	FDB002409	https://foodb.ca/compounds/FDB002409	267.838	275.165	282.493	289.82	401.253	409.767	412.244	420.231	421.767	423.235	442.28	462.793	801.499	818.526	823.481	833.526	839.455	842.526	845.463	861.558	864.508	877.411	879.513	883.553	884.547	1601.99	1619.02	1623.97	1639.95	1643.02	1665	265.823	399.239	781.474	799.485	821.467	835.462	837.441	845.49	859.506	879.411
259	Majoroside F6	C48H82O19	962.545	125310-00-1	2-{[2-({5,16-dihydroxy-14-[(4E)-6-hydroxy-6-methyl-2-{[3,4,5-trihydroxy-6-(hydroxymethyl)oxan-2-yl]oxy}hept-4-en-2-yl]-2,6,6,10,11-pentamethyltetracyclo[8.7.0.0^{2,7}.0^{11,15}]heptadecan-8-yl}oxy)-4,5-dihydroxy-6-(hydroxymethyl)oxan-3-yl]oxy}-6-methyloxane-3,4,5-triol	HMDB30886	FDB002849	https://foodb.ca/compounds/FDB002849	321.856	329.183	336.511	343.838	482.28	490.793	493.271	501.258	502.793	504.262	523.306	543.82	963.552	980.579	985.534	995.579	1001.51	1004.58	1007.52	1023.61	1026.56	1039.46	1041.57	1045.61	1046.6	1926.1	1943.12	1948.08	1964.05	1967.12	1989.11	319.841	480.265	943.527	961.538	983.52	997.514	999.494	1007.54	1021.56	1041.46
260	Majoroside F3	C42H72O14	800.492	114019-98-6	2-{[(3E)-5-hydroxy-2-(16-hydroxy-2,6,6,10,11-pentamethyl-5-{[3,4,5-trihydroxy-6-(hydroxymethyl)oxan-2-yl]oxy}tetracyclo[8.7.0.0^{2,7}.0^{11,15}]heptadecan-14-yl)-6-methylhept-3-en-2-yl]oxy}-6-(hydroxymethyl)oxane-3,4,5-triol	HMDB30887	FDB002850	https://foodb.ca/compounds/FDB002850	267.838	275.165	282.493	289.82	401.253	409.767	412.244	420.231	421.767	423.235	442.28	462.793	801.499	818.526	823.481	833.526	839.455	842.526	845.463	861.558	864.508	877.411	879.513	883.553	884.547	1601.99	1619.02	1623.97	1639.95	1643.02	1665	265.823	399.239	781.474	799.485	821.467	835.462	837.441	845.49	859.506	879.411
261	Elatoside I	C48H76O19	956.498	52657-00-8	6-[(8a-carboxy-4,4,6a,6b,11,11,14b-heptamethyl-1,2,3,4,4a,5,6,6a,6b,7,8,8a,9,10,11,12,12a,14,14a,14b-icosahydropicen-3-yl)oxy]-3-hydroxy-4,5-bis({[3,4,5-trihydroxy-6-(hydroxymethyl)oxan-2-yl]oxy})oxane-2-carboxylic acid	NULL	FDB003016	https://foodb.ca/compounds/FDB003016	319.84	327.167	334.495	341.822	479.256	487.77	490.247	498.234	499.77	501.238	520.283	540.796	957.505	974.532	979.487	989.532	995.461	998.532	1001.47	1017.56	1020.51	1033.42	1035.52	1039.56	1040.55	1914	1931.03	1935.99	1951.96	1955.03	1977.01	317.825	477.242	937.48	955.491	977.473	991.467	993.447	1001.5	1015.51	1035.42
262	Calenduloside H	C48H76O19	956.498	26020-29-1	6-{[4,4,6a,6b,11,11,14b-heptamethyl-8a-({[3,4,5-trihydroxy-6-(hydroxymethyl)oxan-2-yl]oxy}carbonyl)-1,2,3,4,4a,5,6,6a,6b,7,8,8a,9,10,11,12,12a,14,14a,14b-icosahydropicen-3-yl]oxy}-3,5-dihydroxy-4-{[3,4,5-trihydroxy-6-(hydroxymethyl)oxan-2-yl]oxy}oxane-2-carboxylic acid	HMDB31026	FDB003020	https://foodb.ca/compounds/FDB003020	319.84	327.167	334.495	341.822	479.256	487.77	490.247	498.234	499.77	501.238	520.283	540.796	957.505	974.532	979.487	989.532	995.461	998.532	1001.47	1017.56	1020.51	1033.42	1035.52	1039.56	1040.55	1914	1931.03	1935.99	1951.96	1955.03	1977.01	317.825	477.242	937.48	955.491	977.473	991.467	993.447	1001.5	1015.51	1035.42
263	Lucyoside L	C48H76O19	956.498	100179-68-8	3,4,5-trihydroxy-6-(hydroxymethyl)oxan-2-yl 10-{[4,5-dihydroxy-6-(hydroxymethyl)-3-{[3,4,5-trihydroxy-6-(hydroxymethyl)oxan-2-yl]oxy}oxan-2-yl]oxy}-9-formyl-2,2,6a,6b,9,12a-hexamethyl-1,2,3,4,4a,5,6,6a,6b,7,8,8a,9,10,11,12,12a,12b,13,14b-icosahydropicene-4a-carboxylate	HMDB31363	FDB003430	https://foodb.ca/compounds/FDB003430	319.84	327.167	334.495	341.822	479.256	487.77	490.247	498.234	499.77	501.238	520.283	540.796	957.505	974.532	979.487	989.532	995.461	998.532	1001.47	1017.56	1020.51	1033.42	1035.52	1039.56	1040.55	1914	1931.03	1935.99	1951.96	1955.03	1977.01	317.825	477.242	937.48	955.491	977.473	991.467	993.447	1001.5	1015.51	1035.42
264	Calenduladiol	C30H50O2	442.381	NULL	(1R,2R,4S,5S,8R,9R,10R,13R,14R,17S,19R)-1,2,5,14,18,18-hexamethyl-8-(prop-1-en-2-yl)pentacyclo[11.8.0.0^{2,10}.0^{5,9}.0^{14,19}]henicosane-4,17-diol	NULL	FDB005710	https://foodb.ca/compounds/FDB005710	148.468	155.795	163.123	170.45	222.198	230.711	233.189	241.176	242.711	244.18	263.224	283.738	443.388	460.415	465.37	475.415	481.344	484.415	487.352	503.446	506.397	519.3	521.402	525.441	526.436	885.769	902.796	907.751	923.725	926.796	948.778	146.453	220.183	423.363	441.374	463.356	477.35	479.33	487.379	501.395	521.3
265	25-Hydroxy-24-methoxycycloartanol	C30H52O3	460.392	NULL	(1S,3R,6S,8R,11S,12S,15R,16R)-15-[(2R)-6-hydroxy-5-methoxyheptan-2-yl]-7,7,12,16-tetramethylpentacyclo[9.7.0.0^{1,3}.0^{3,8}.0^{12,16}]octadecan-6-ol	NULL	FDB006390	https://foodb.ca/compounds/FDB006390	154.471	161.798	169.126	176.453	231.203	239.716	242.194	250.181	251.716	253.185	272.23	292.743	461.399	478.425	483.381	493.425	499.355	502.425	505.363	521.457	524.407	537.311	539.413	543.452	544.447	921.791	938.817	943.773	959.746	962.817	984.799	152.457	229.189	441.373	459.384	481.366	495.361	497.34	505.39	519.405	539.311
266	(20E)-Ginsenoside F4	C42H70O12	766.487	NULL	2-{[2-({5,16-dihydroxy-2,6,6,10,11-pentamethyl-14-[(2E)-6-methylhepta-2,5-dien-2-yl]tetracyclo[8.7.0.0^{2,7}.0^{11,15}]heptadecan-8-yl}oxy)-4,5-dihydroxy-6-(hydroxymethyl)oxan-3-yl]oxy}-6-methyloxane-3,4,5-triol	NULL	FDB008509	https://foodb.ca/compounds/FDB008509	256.503	263.83	271.158	278.485	384.251	392.764	395.242	403.229	404.764	406.233	425.277	445.79	767.494	784.521	789.476	799.52	805.45	808.521	811.458	827.552	830.502	843.406	845.508	849.547	850.542	1533.98	1551.01	1555.96	1571.94	1575.01	1596.99	254.488	382.236	747.468	765.479	787.461	801.456	803.435	811.485	825.501	845.406
267	Asparagoside E	C45H76O19	920.498	60267-25-6	2-[4-(16-{[3,5-dihydroxy-6-(hydroxymethyl)-4-{[3,4,5-trihydroxy-6-(hydroxymethyl)oxan-2-yl]oxy}oxan-2-yl]oxy}-6-hydroxy-7,9,13-trimethyl-5-oxapentacyclo[10.8.0.0²,?.0?,?.0¹³,¹?]icosan-6-yl)-2-methylbutoxy]-6-(hydroxymethyl)oxane-3,4,5-triol	HMDB31838	FDB008519	https://foodb.ca/compounds/FDB008519	307.84	315.167	322.495	329.822	461.256	469.77	472.247	480.234	481.77	483.238	502.283	522.796	921.505	938.532	943.487	953.532	959.461	962.532	965.469	981.563	984.514	997.417	999.519	1003.56	1004.55	1842	1859.03	1863.99	1879.96	1883.03	1905.01	305.825	459.242	901.48	919.491	941.473	955.467	957.447	965.496	979.512	999.417
268	Sandosaponin B	C48H76O19	956.498	NULL	5-{[4,5-dihydroxy-6-(hydroxymethyl)-3-{[3,4,5-trihydroxy-6-(hydroxymethyl)oxan-2-yl]oxy}oxan-2-yl]oxy}-6-[(4-formyl-9-hydroxy-4,6a,6b,8a,11,11,14b-heptamethyl-1,2,3,4,4a,5,6,6a,6b,7,8,8a,9,10,11,12,12a,14,14a,14b-icosahydropicen-3-yl)oxy]-3,4-dihydroxyoxane-2-carboxylic acid	HMDB31883	FDB008568	https://foodb.ca/compounds/FDB008568	319.84	327.167	334.495	341.822	479.256	487.77	490.247	498.234	499.77	501.238	520.283	540.796	957.505	974.532	979.487	989.532	995.461	998.532	1001.47	1017.56	1020.51	1033.42	1035.52	1039.56	1040.55	1914	1931.03	1935.99	1951.96	1955.03	1977.01	317.825	477.242	937.48	955.491	977.473	991.467	993.447	1001.5	1015.51	1035.42
269	Sandosaponin A	C48H76O19	956.498	135272-91-2	5-{[4,5-dihydroxy-6-(hydroxymethyl)-3-{[3,4,5-trihydroxy-6-(hydroxymethyl)oxan-2-yl]oxy}oxan-2-yl]oxy}-3,4-dihydroxy-6-{[4-(hydroxymethyl)-4,6a,6b,8a,11,11,14b-heptamethyl-9-oxo-1,2,3,4,4a,5,6,6a,6b,7,8,8a,9,10,11,12,12a,14,14a,14b-icosahydropicen-3-yl]oxy}oxane-2-carboxylic acid	HMDB31884	FDB008569	https://foodb.ca/compounds/FDB008569	319.84	327.167	334.495	341.822	479.256	487.77	490.247	498.234	499.77	501.238	520.283	540.796	957.505	974.532	979.487	989.532	995.461	998.532	1001.47	1017.56	1020.51	1033.42	1035.52	1039.56	1040.55	1914	1931.03	1935.99	1951.96	1955.03	1977.01	317.825	477.242	937.48	955.491	977.473	991.467	993.447	1001.5	1015.51	1035.42
270	22-Angeloyltheasapogenol A	C35H56O7	588.403	200492-44-0	3,5,10-trihydroxy-4a,9-bis(hydroxymethyl)-2,2,6a,6b,9,12a-hexamethyl-1,2,3,4,4a,5,6,6a,6b,7,8,8a,9,10,11,12,12a,12b,13,14b-icosahydropicen-4-yl (2Z)-2-methylbut-2-enoate	HMDB32831	FDB010808	https://foodb.ca/compounds/FDB010808	197.141	204.469	211.797	219.123	295.209	303.722	306.2	314.187	315.722	317.191	336.235	356.748	589.41	606.436	611.392	621.436	627.366	630.436	633.374	649.468	652.418	665.322	667.424	671.463	672.458	1177.81	1194.84	1199.79	1215.77	1218.84	1240.82	195.127	293.194	569.384	587.395	609.377	623.372	625.351	633.401	647.416	667.321
271	Momorcharaside B	C36H62O10	654.434	134886-64-9	2-methyl-6-(1,6,6,11,15-pentamethyl-5-{[3,4,5-trihydroxy-6-(hydroxymethyl)oxan-2-yl]oxy}tetracyclo[8.7.0.0²,?.0¹¹,¹?]heptadec-7-en-14-yl)heptane-2,3,4,5-tetrol	HMDB32941	FDB010926	https://foodb.ca/compounds/FDB010926	219.152	226.479	233.807	241.134	328.224	336.738	339.215	347.202	348.738	350.206	369.251	389.764	655.442	672.468	677.424	687.468	693.397	696.468	699.405	715.5	718.45	731.353	733.456	737.495	738.489	1309.88	1326.9	1331.86	1347.83	1350.9	1372.88	217.137	326.21	635.416	653.427	675.409	689.404	691.383	699.433	713.448	733.353
272	Momorcharaside A	C42H72O15	816.487	135126-59-9	2-methyl-6-(1,6,6,11,15-pentamethyl-5-{[3,4,5-trihydroxy-6-({[3,4,5-trihydroxy-6-(hydroxymethyl)oxan-2-yl]oxy}methyl)oxan-2-yl]oxy}tetracyclo[8.7.0.0^{2,7}.0^{11,15}]heptadec-7-en-14-yl)heptane-2,3,4,5-tetrol	NULL	FDB010927	https://foodb.ca/compounds/FDB010927	273.17	280.497	287.825	295.152	409.251	417.764	420.242	428.229	429.764	431.233	450.277	470.791	817.494	834.521	839.476	849.521	855.45	858.521	861.458	877.552	880.503	893.406	895.508	899.547	900.542	1633.98	1651.01	1655.96	1671.94	1675.01	1696.99	271.155	407.236	797.469	815.48	837.462	851.457	853.436	861.485	875.501	895.406
273	Calendulaglycoside E	C42H66O14	794.445	38424-95-2	6-[(8a-carboxy-4,4,6a,6b,11,11,14b-heptamethyl-1,2,3,4,4a,5,6,6a,6b,7,8,8a,9,10,11,12,12a,14,14a,14b-icosahydropicen-3-yl)oxy]-4,5-dihydroxy-3-{[3,4,5-trihydroxy-6-(hydroxymethyl)oxan-2-yl]oxy}oxane-2-carboxylic acid	HMDB33174	FDB011183	https://foodb.ca/compounds/FDB011183	265.822	273.15	280.478	287.804	398.23	406.743	409.221	417.208	418.743	420.212	439.256	459.77	795.453	812.479	817.434	827.479	833.408	836.479	839.416	855.511	858.461	871.364	873.466	877.506	878.5	1589.9	1606.92	1611.88	1627.85	1630.92	1652.91	263.808	396.215	775.427	793.438	815.42	829.415	831.394	839.443	853.459	873.364
274	Calendulaglycoside B	C48H76O19	956.498	29660-93-3	6-[(8a-carboxy-4,4,6a,6b,11,11,14b-heptamethyl-1,2,3,4,4a,5,6,6a,6b,7,8,8a,9,10,11,12,12a,14,14a,14b-icosahydropicen-3-yl)oxy]-5-hydroxy-3,4-bis({[3,4,5-trihydroxy-6-(hydroxymethyl)oxan-2-yl]oxy})oxane-2-carboxylic acid	HMDB33175	FDB011184	https://foodb.ca/compounds/FDB011184	319.84	327.167	334.495	341.822	479.256	487.77	490.247	498.234	499.77	501.238	520.283	540.796	957.505	974.532	979.487	989.532	995.461	998.532	1001.47	1017.56	1020.51	1033.42	1035.52	1039.56	1040.55	1914	1931.03	1935.99	1951.96	1955.03	1977.01	317.825	477.242	937.48	955.491	977.473	991.467	993.447	1001.5	1015.51	1035.42
275	(3beta,16alpha)-7-Baurene-3,16-diol	C30H50O2	442.381	214351-30-1	4,4,6b,8a,11,12,12b,14b-octamethyl-1,2,3,4,4a,5,6b,7,8,8a,9,10,11,12,12a,12b,13,14,14a,14b-icosahydropicene-3,8-diol	HMDB33232	FDB011247	https://foodb.ca/compounds/FDB011247	148.468	155.795	163.123	170.45	222.198	230.711	233.189	241.176	242.711	244.18	263.224	283.738	443.388	460.415	465.37	475.415	481.344	484.415	487.352	503.446	506.397	519.3	521.402	525.441	526.436	885.769	902.796	907.751	923.725	926.796	948.778	146.453	220.183	423.363	441.374	463.356	477.35	479.33	487.379	501.395	521.3
276	Lucidumol A	C30H48O4	472.355	217476-73-8	14-(5,6-dihydroxy-6-methylheptan-2-yl)-2,6,6,11,15-pentamethyltetracyclo[8.7.0.0²,?.0¹¹,¹?]heptadec-1(10)-ene-5,9-dione	HMDB33233	FDB011248	https://foodb.ca/compounds/FDB011248	158.459	165.786	173.114	180.441	237.185	245.698	248.176	256.163	257.698	259.167	278.211	298.725	473.363	490.389	495.344	505.389	511.318	514.389	517.326	533.421	536.371	549.274	551.376	555.416	556.41	945.718	962.744	967.7	983.674	986.744	1008.73	156.444	235.17	453.337	471.348	493.33	507.325	509.304	517.353	531.369	551.274
277	(20S,24E)-20,26-Dihydroxy-24-dammaren-3-one	C30H50O3	458.376	99891-80-2	14-[(5Z)-2,7-dihydroxy-6-methylhept-5-en-2-yl]-2,6,6,10,11-pentamethyltetracyclo[8.7.0.0²,?.0¹¹,¹?]heptadecan-5-one	HMDB33256	FDB011278	https://foodb.ca/compounds/FDB011278	153.799	161.127	168.454	175.781	230.195	238.709	241.186	249.173	250.709	252.177	271.222	291.735	459.383	476.41	481.365	491.409	497.339	500.41	503.347	519.441	522.392	535.295	537.397	541.436	542.431	917.759	934.786	939.741	955.715	958.786	980.768	151.785	228.181	439.358	457.369	479.351	493.345	495.325	503.374	517.39	537.295
278	gamma-Taraxastanonol	C30H50O2	442.381	232266-07-8	11-hydroxy-4,4,6a,6b,8a,11,12,14b-octamethyl-docosahydropicen-3-one	HMDB33727	FDB011850	https://foodb.ca/compounds/FDB011850	148.468	155.795	163.123	170.45	222.198	230.711	233.189	241.176	242.711	244.18	263.224	283.738	443.388	460.415	465.37	475.415	481.344	484.415	487.352	503.446	506.397	519.3	521.402	525.441	526.436	885.769	902.796	907.751	923.725	926.796	948.778	146.453	220.183	423.363	441.374	463.356	477.35	479.33	487.379	501.395	521.3
279	Pitheduloside I	C30H48O5	488.35	200127-56-6	3,5,10-trihydroxy-2,2,6a,6b,9,9,12a-heptamethyl-1,2,3,4,4a,5,6,6a,6b,7,8,8a,9,10,11,12,12a,12b,13,14b-icosahydropicene-4a-carboxylic acid	NULL	FDB012276	https://foodb.ca/compounds/FDB012276	163.791	171.118	178.446	185.773	245.182	253.696	256.173	264.16	265.696	267.164	286.209	306.722	489.357	506.384	511.339	521.384	527.313	530.384	533.321	549.416	552.366	565.269	567.371	571.411	572.405	977.708	994.734	999.69	1015.66	1018.73	1040.72	161.776	243.168	469.332	487.343	509.325	523.32	525.299	533.348	547.364	567.269
280	Pitheduloside H	C30H48O5	488.35	200127-48-6	3,5,10-trihydroxy-2,2,6a,6b,9,9,12a-heptamethyl-1,2,3,4,4a,5,6,6a,6b,7,8,8a,9,10,11,12,12a,12b,13,14b-icosahydropicene-4a-carboxylic acid	NULL	FDB012277	https://foodb.ca/compounds/FDB012277	163.791	171.118	178.446	185.773	245.182	253.696	256.173	264.16	265.696	267.164	286.209	306.722	489.357	506.384	511.339	521.384	527.313	530.384	533.321	549.416	552.366	565.269	567.371	571.411	572.405	977.708	994.734	999.69	1015.66	1018.73	1040.72	161.776	243.168	469.332	487.343	509.325	523.32	525.299	533.348	547.364	567.269
281	Pitheduloside J	C30H48O5	488.35	200127-64-6	3,5,10-trihydroxy-2,2,6a,6b,9,9,12a-heptamethyl-1,2,3,4,4a,5,6,6a,6b,7,8,8a,9,10,11,12,12a,12b,13,14b-icosahydropicene-4a-carboxylic acid	HMDB34036	FDB012278	https://foodb.ca/compounds/FDB012278	163.791	171.118	178.446	185.773	245.182	253.696	256.173	264.16	265.696	267.164	286.209	306.722	489.357	506.384	511.339	521.384	527.313	530.384	533.321	549.416	552.366	565.269	567.371	571.411	572.405	977.708	994.734	999.69	1015.66	1018.73	1040.72	161.776	243.168	469.332	487.343	509.325	523.32	525.299	533.348	547.364	567.269
282	Melongoside N	C45H76O19	920.498	98524-46-0	2-[4-(16-{[4,5-dihydroxy-6-(hydroxymethyl)-3-{[3,4,5-trihydroxy-6-(hydroxymethyl)oxan-2-yl]oxy}oxan-2-yl]oxy}-6-hydroxy-7,9,13-trimethyl-5-oxapentacyclo[10.8.0.0^{2,9}.0^{4,8}.0^{13,18}]icosan-6-yl)-2-methylbutoxy]-6-(hydroxymethyl)oxane-3,4,5-triol	HMDB34187	FDB012480	https://foodb.ca/compounds/FDB012480	307.84	315.167	322.495	329.822	461.256	469.77	472.247	480.234	481.77	483.238	502.283	522.796	921.505	938.532	943.487	953.532	959.461	962.532	965.469	981.563	984.514	997.417	999.519	1003.56	1004.55	1842	1859.03	1863.99	1879.96	1883.03	1905.01	305.825	459.242	901.48	919.491	941.473	955.467	957.447	965.496	979.512	999.417
283	Tuberoside D	C45H74O17	886.493	234771-06-3	2-{[4-hydroxy-2-(hydroxymethyl)-6-{5,7',9',13'-tetramethyl-5'-oxaspiro[oxane-2,6'-pentacyclo[10.8.0.0^{2,9}.0^{4,8}.0^{13,18}]icosane]-15'-oloxy}-5-[(3,4,5-trihydroxy-6-methyloxan-2-yl)oxy]oxan-3-yl]oxy}-6-methyloxane-3,4,5-triol	HMDB34304	FDB012652	https://foodb.ca/compounds/FDB012652	296.505	303.832	311.16	318.487	444.254	452.767	455.245	463.232	464.767	466.236	485.28	505.793	887.5	904.526	909.482	919.526	925.456	928.526	931.464	947.558	950.508	963.412	965.514	969.553	970.548	1773.99	1791.02	1795.97	1811.95	1815.02	1837	294.49	442.239	867.474	885.485	907.467	921.462	923.441	931.491	945.506	965.411
284	Vinaginsenoside R17	C47H80O17	916.54	226712-39-6	2-({4,5-dihydroxy-2-[(16-hydroxy-2,6,6,10,11-pentamethyl-14-{6-methyl-2-[(3,4,5-trihydroxyoxan-2-yl)oxy]hept-5-en-2-yl}tetracyclo[8.7.0.0^{2,7}.0^{11,15}]heptadecan-5-yl)oxy]-6-(hydroxymethyl)oxan-3-yl}oxy)-6-(hydroxymethyl)oxane-3,4,5-triol	NULL	FDB012787	https://foodb.ca/compounds/FDB012787	306.52	313.848	321.176	328.502	459.277	467.79	470.268	478.255	479.79	481.259	500.304	520.817	917.547	934.573	939.529	949.573	955.503	958.573	961.511	977.605	980.555	993.459	995.561	999.6	1000.59	1834.09	1851.11	1856.07	1872.04	1875.11	1897.09	304.506	457.263	897.521	915.532	937.514	951.509	953.488	961.538	975.553	995.458
285	Vinaginsenoside R18	C47H80O17	916.54	226712-51-2	2-({4,5-dihydroxy-2-[(16-hydroxy-2,6,6,10,11-pentamethyl-14-{6-methyl-2-[(3,4,5-trihydroxyoxan-2-yl)oxy]hept-5-en-2-yl}tetracyclo[8.7.0.0^{2,7}.0^{11,15}]heptadecan-5-yl)oxy]-6-(hydroxymethyl)oxan-3-yl}oxy)-6-(hydroxymethyl)oxane-3,4,5-triol	HMDB34398	FDB012788	https://foodb.ca/compounds/FDB012788	306.52	313.848	321.176	328.502	459.277	467.79	470.268	478.255	479.79	481.259	500.304	520.817	917.547	934.573	939.529	949.573	955.503	958.573	961.511	977.605	980.555	993.459	995.561	999.6	1000.59	1834.09	1851.11	1856.07	1872.04	1875.11	1897.09	304.506	457.263	897.521	915.532	937.514	951.509	953.488	961.538	975.553	995.458
286	Arjunolic acid	C30H48O5	488.35	465-00-9	10,11-dihydroxy-9-(hydroxymethyl)-2,2,6a,6b,9,12a-hexamethyl-1,2,3,4,4a,5,6,6a,6b,7,8,8a,9,10,11,12,12a,12b,13,14b-icosahydropicene-4a-carboxylic acid	HMDB34502	FDB012998	https://foodb.ca/compounds/FDB012998	163.791	171.118	178.446	185.773	245.182	253.696	256.173	264.16	265.696	267.164	286.209	306.722	489.357	506.384	511.339	521.384	527.313	530.384	533.321	549.416	552.366	565.269	567.371	571.411	572.405	977.708	994.734	999.69	1015.66	1018.73	1040.72	161.776	243.168	469.332	487.343	509.325	523.32	525.299	533.348	547.364	567.269
287	Soyasapogenol A	C30H50O4	474.371	508-01-0	9-(hydroxymethyl)-2,2,4a,6a,6b,9,12a-heptamethyl-1,2,3,4,4a,5,6,6a,6b,7,8,8a,9,10,11,12,12a,12b,13,14b-icosahydropicene-3,4,10-triol	HMDB34505	FDB013002	https://foodb.ca/compounds/FDB013002	159.131	166.458	173.786	181.113	238.193	246.706	249.184	257.171	258.706	260.175	279.219	299.733	475.378	492.405	497.36	507.404	513.334	516.405	519.342	535.436	538.387	551.29	553.392	557.431	558.426	949.749	966.776	971.731	987.705	990.776	1012.76	157.116	236.178	455.353	473.364	495.346	509.34	511.32	519.369	533.385	553.29
288	Echinocystic acid	C30H48O4	472.355	510-30-5	5,10-dihydroxy-2,2,6a,6b,9,9,12a-heptamethyl-1,2,3,4,4a,5,6,6a,6b,7,8,8a,9,10,11,12,12a,12b,13,14b-icosahydropicene-4a-carboxylic acid	NULL	FDB013007	https://foodb.ca/compounds/FDB013007	158.459	165.786	173.114	180.441	237.185	245.698	248.176	256.163	257.698	259.167	278.211	298.725	473.363	490.389	495.344	505.389	511.318	514.389	517.326	533.421	536.371	549.274	551.376	555.416	556.41	945.718	962.744	967.7	983.674	986.744	1008.73	156.444	235.17	453.337	471.348	493.33	507.325	509.304	517.353	531.369	551.274
289	(3beta,11alpha,13beta)-3,11,13-Oleananetriol	C30H52O3	460.392	85643-69-2	4,4,6a,6b,8a,11,11,14b-octamethyl-docosahydropicene-3,12b,14-triol	HMDB34521	FDB013022	https://foodb.ca/compounds/FDB013022	154.471	161.798	169.126	176.453	231.203	239.716	242.194	250.181	251.716	253.185	272.23	292.743	461.399	478.425	483.381	493.425	499.355	502.425	505.363	521.457	524.407	537.311	539.413	543.452	544.447	921.791	938.817	943.773	959.746	962.817	984.799	152.457	229.189	441.373	459.384	481.366	495.361	497.34	505.39	519.405	539.311
290	Queretaroic acid	C30H48O4	472.355	511-82-0	10-hydroxy-2-(hydroxymethyl)-2,6a,6b,9,9,12a-hexamethyl-1,2,3,4,4a,5,6,6a,6b,7,8,8a,9,10,11,12,12a,12b,13,14b-icosahydropicene-4a-carboxylic acid	HMDB34523	FDB013024	https://foodb.ca/compounds/FDB013024	158.459	165.786	173.114	180.441	237.185	245.698	248.176	256.163	257.698	259.167	278.211	298.725	473.363	490.389	495.344	505.389	511.318	514.389	517.326	533.421	536.371	549.274	551.376	555.416	556.41	945.718	962.744	967.7	983.674	986.744	1008.73	156.444	235.17	453.337	471.348	493.33	507.325	509.304	517.353	531.369	551.274
291	Barringtogenol C	C30H50O5	490.366	13844-01-4	4a-(hydroxymethyl)-2,2,6a,6b,9,9,12a-heptamethyl-1,2,3,4,4a,5,6,6a,6b,7,8,8a,9,10,11,12,12a,12b,13,14b-icosahydropicene-3,4,5,10-tetrol	HMDB34525	FDB013026	https://foodb.ca/compounds/FDB013026	164.463	171.79	179.118	186.444	246.19	254.703	257.181	265.168	266.703	268.172	287.217	307.73	491.373	508.4	513.355	523.399	529.329	532.4	535.337	551.431	554.382	567.285	569.387	573.426	574.421	981.739	998.765	1003.72	1019.69	1022.77	1044.75	162.448	244.176	471.347	489.359	511.34	525.335	527.314	535.364	549.38	569.285
292	Camelliagenin A	C30H50O4	474.371	53227-91-1	8a-(hydroxymethyl)-4,4,6a,6b,11,11,14b-heptamethyl-1,2,3,4,4a,5,6,6a,6b,7,8,8a,9,10,11,12,12a,14,14a,14b-icosahydropicene-3,8,9-triol	HMDB34528	FDB013029	https://foodb.ca/compounds/FDB013029	159.131	166.458	173.786	181.113	238.193	246.706	249.184	257.171	258.706	260.175	279.219	299.733	475.378	492.405	497.36	507.404	513.334	516.405	519.342	535.436	538.387	551.29	553.392	557.431	558.426	949.749	966.776	971.731	987.705	990.776	1012.76	157.116	236.178	455.353	473.364	495.346	509.34	511.32	519.369	533.385	553.29
293	Priverogenin A	C30H48O4	472.355	18443-26-0	4,5,10-trihydroxy-2,2,6a,6b,9,9,12a-heptamethyl-1,2,3,4,4a,5,6,6a,6b,7,8,8a,9,10,11,12,12a,12b,13,14b-icosahydropicene-4a-carbaldehyde	HMDB34530	FDB013031	https://foodb.ca/compounds/FDB013031	158.459	165.786	173.114	180.441	237.185	245.698	248.176	256.163	257.698	259.167	278.211	298.725	473.363	490.389	495.344	505.389	511.318	514.389	517.326	533.421	536.371	549.274	551.376	555.416	556.41	945.718	962.744	967.7	983.674	986.744	1008.73	156.444	235.17	453.337	471.348	493.33	507.325	509.304	517.353	531.369	551.274
294	Camelliagenin B	C30H48O5	488.35	14511-74-1	3,8,9-trihydroxy-8a-(hydroxymethyl)-4,6a,6b,11,11,14b-hexamethyl-1,2,3,4,4a,5,6,6a,6b,7,8,8a,9,10,11,12,12a,14,14a,14b-icosahydropicene-4-carbaldehyde	HMDB34531	FDB013032	https://foodb.ca/compounds/FDB013032	163.791	171.118	178.446	185.773	245.182	253.696	256.173	264.16	265.696	267.164	286.209	306.722	489.357	506.384	511.339	521.384	527.313	530.384	533.321	549.416	552.366	565.269	567.371	571.411	572.405	977.708	994.734	999.69	1015.66	1018.73	1040.72	161.776	243.168	469.332	487.343	509.325	523.32	525.299	533.348	547.364	567.269
295	Camelliagenin C	C30H50O5	490.366	14440-27-8	4,8a-bis(hydroxymethyl)-4,6a,6b,11,11,14b-hexamethyl-1,2,3,4,4a,5,6,6a,6b,7,8,8a,9,10,11,12,12a,14,14a,14b-icosahydropicene-3,8,9-triol	HMDB34532	FDB013033	https://foodb.ca/compounds/FDB013033	164.463	171.79	179.118	186.444	246.19	254.703	257.181	265.168	266.703	268.172	287.217	307.73	491.373	508.4	513.355	523.399	529.329	532.4	535.337	551.431	554.382	567.285	569.387	573.426	574.421	981.739	998.765	1003.72	1019.69	1022.77	1044.75	162.448	244.176	471.347	489.359	511.34	525.335	527.314	535.364	549.38	569.285
296	Spinasaponin A	C42H66O14	794.445	25406-56-8	6-[(8a-carboxy-4,4,6a,6b,11,11,14b-heptamethyl-1,2,3,4,4a,5,6,6a,6b,7,8,8a,9,10,11,12,12a,14,14a,14b-icosahydropicen-3-yl)oxy]-3,5-dihydroxy-4-{[3,4,5-trihydroxy-6-(hydroxymethyl)oxan-2-yl]oxy}oxane-2-carboxylic acid	NULL	FDB013035	https://foodb.ca/compounds/FDB013035	265.822	273.15	280.478	287.804	398.23	406.743	409.221	417.208	418.743	420.212	439.256	459.77	795.453	812.479	817.434	827.479	833.408	836.479	839.416	855.511	858.461	871.364	873.466	877.506	878.5	1589.9	1606.92	1611.88	1627.85	1630.92	1652.91	263.808	396.215	775.427	793.438	815.42	829.415	831.394	839.443	853.459	873.364
297	22alpha-Hydroxyerythrodiol	C30H50O3	458.376	20475-26-7	8a-(hydroxymethyl)-4,4,6a,6b,11,11,14b-heptamethyl-1,2,3,4,4a,5,6,6a,6b,7,8,8a,9,10,11,12,12a,14,14a,14b-icosahydropicene-3,9-diol	HMDB34549	FDB013055	https://foodb.ca/compounds/FDB013055	153.799	161.127	168.454	175.781	230.195	238.709	241.186	249.173	250.709	252.177	271.222	291.735	459.383	476.41	481.365	491.409	497.339	500.41	503.347	519.441	522.392	535.295	537.397	541.436	542.431	917.759	934.786	939.741	955.715	958.786	980.768	151.785	228.181	439.358	457.369	479.351	493.345	495.325	503.374	517.39	537.295
298	Maniladiol	C30H50O2	442.381	595-17-5	4,4,6a,6b,8a,11,11,14b-octamethyl-1,2,3,4,4a,5,6,6a,6b,7,8,8a,9,10,11,12,12a,14,14a,14b-icosahydropicene-3,8-diol	NULL	FDB013056	https://foodb.ca/compounds/FDB013056	148.468	155.795	163.123	170.45	222.198	230.711	233.189	241.176	242.711	244.18	263.224	283.738	443.388	460.415	465.37	475.415	481.344	484.415	487.352	503.446	506.397	519.3	521.402	525.441	526.436	885.769	902.796	907.751	923.725	926.796	948.778	146.453	220.183	423.363	441.374	463.356	477.35	479.33	487.379	501.395	521.3
299	Hebevinoside X	C42H70O12	766.487	101365-12-2	2-(hydroxymethyl)-6-{[9-methoxy-1,6,6,11,15-pentamethyl-14-(6-methylhept-5-en-2-yl)-5-[(3,4,5-trihydroxyoxan-2-yl)oxy]tetracyclo[8.7.0.0²,?.0¹¹,¹?]heptadec-7-en-13-yl]oxy}oxane-3,4,5-triol	HMDB34600	FDB013116	https://foodb.ca/compounds/FDB013116	256.503	263.83	271.158	278.485	384.251	392.764	395.242	403.229	404.764	406.233	425.277	445.79	767.494	784.521	789.476	799.52	805.45	808.521	811.458	827.552	830.502	843.406	845.508	849.547	850.542	1533.98	1551.01	1555.96	1571.94	1575.01	1596.99	254.488	382.236	747.468	765.479	787.461	801.456	803.435	811.485	825.501	845.406
300	Vinaginsenoside R24	C48H82O19	962.545	218917-14-7	2-{[4,5-dihydroxy-2-({16-hydroxy-14-[(5E)-7-hydroxy-6-methyl-2-{[3,4,5-trihydroxy-6-(hydroxymethyl)oxan-2-yl]oxy}hept-5-en-2-yl]-2,6,6,10,11-pentamethyltetracyclo[8.7.0.0²,?.0¹¹,¹?]heptadecan-5-yl}oxy)-6-(hydroxymethyl)oxan-3-yl]oxy}-6-(hydroxymethyl)oxane-3,4,5-triol	HMDB34619	FDB013137	https://foodb.ca/compounds/FDB013137	321.856	329.183	336.511	343.838	482.28	490.793	493.271	501.258	502.793	504.262	523.306	543.82	963.552	980.579	985.534	995.579	1001.51	1004.58	1007.52	1023.61	1026.56	1039.46	1041.57	1045.61	1046.6	1926.1	1943.12	1948.08	1964.05	1967.12	1989.11	319.841	480.265	943.527	961.538	983.52	997.514	999.494	1007.54	1021.56	1041.46
301	Longispinogenin	C30H50O3	458.376	465-94-1	8a-(hydroxymethyl)-4,4,6a,6b,11,11,14b-heptamethyl-1,2,3,4,4a,5,6,6a,6b,7,8,8a,9,10,11,12,12a,14,14a,14b-icosahydropicene-3,8-diol	HMDB34643	FDB013166	https://foodb.ca/compounds/FDB013166	153.799	161.127	168.454	175.781	230.195	238.709	241.186	249.173	250.709	252.177	271.222	291.735	459.383	476.41	481.365	491.409	497.339	500.41	503.347	519.441	522.392	535.295	537.397	541.436	542.431	917.759	934.786	939.741	955.715	958.786	980.768	151.785	228.181	439.358	457.369	479.351	493.345	495.325	503.374	517.39	537.295
302	Priverogenin B	C30H50O4	474.371	20054-97-1	4,5,9,9,13,20,20-heptamethyl-24-oxahexacyclo[15.5.2.0^{1,18}.0^{4,17}.0^{5,14}.0^{8,13}]tetracosane-2,10,22-triol	HMDB34644	FDB013167	https://foodb.ca/compounds/FDB013167	159.131	166.458	173.786	181.113	238.193	246.706	249.184	257.171	258.706	260.175	279.219	299.733	475.378	492.405	497.36	507.404	513.334	516.405	519.342	535.436	538.387	551.29	553.392	557.431	558.426	949.749	966.776	971.731	987.705	990.776	1012.76	157.116	236.178	455.353	473.364	495.346	509.34	511.32	519.369	533.385	553.29
303	Soyasapogenol B	C30H50O3	458.376	595-15-3	4-(hydroxymethyl)-4,6a,6b,8a,11,11,14b-heptamethyl-1,2,3,4,4a,5,6,6a,6b,7,8,8a,9,10,11,12,12a,14,14a,14b-icosahydropicene-3,9-diol	HMDB34648	FDB013172	https://foodb.ca/compounds/FDB013172	153.799	161.127	168.454	175.781	230.195	238.709	241.186	249.173	250.709	252.177	271.222	291.735	459.383	476.41	481.365	491.409	497.339	500.41	503.347	519.441	522.392	535.295	537.397	541.436	542.431	917.759	934.786	939.741	955.715	958.786	980.768	151.785	228.181	439.358	457.369	479.351	493.345	495.325	503.374	517.39	537.295
304	(3xi,16xi,21xi)-12-Ursene-3,16,21-triol	C30H50O3	458.376	52084-05-6	1,2,4a,6a,6b,9,9,12a-octamethyl-1,2,3,4,4a,5,6,6a,6b,7,8,8a,9,10,11,12,12a,12b,13,14b-icosahydropicene-3,5,10-triol	HMDB34656	FDB013180	https://foodb.ca/compounds/FDB013180	153.799	161.127	168.454	175.781	230.195	238.709	241.186	249.173	250.709	252.177	271.222	291.735	459.383	476.41	481.365	491.409	497.339	500.41	503.347	519.441	522.392	535.295	537.397	541.436	542.431	917.759	934.786	939.741	955.715	958.786	980.768	151.785	228.181	439.358	457.369	479.351	493.345	495.325	503.374	517.39	537.295
305	Coflodiol	C30H50O2	442.381	37384-13-7	4,4,6a,6b,8a,11,11,14b-octamethyl-1,2,3,4,4a,5,6,6a,6b,7,8,8a,9,10,11,12,13,14,14a,14b-icosahydropicene-3,8-diol	NULL	FDB013188	https://foodb.ca/compounds/FDB013188	148.468	155.795	163.123	170.45	222.198	230.711	233.189	241.176	242.711	244.18	263.224	283.738	443.388	460.415	465.37	475.415	481.344	484.415	487.352	503.446	506.397	519.3	521.402	525.441	526.436	885.769	902.796	907.751	923.725	926.796	948.778	146.453	220.183	423.363	441.374	463.356	477.35	479.33	487.379	501.395	521.3
306	Vinaginsenoside R15	C42H72O15	816.487	226712-34-1	2-({5,16-dihydroxy-14-[(4E)-6-hydroxy-6-methyl-2-{[3,4,5-trihydroxy-6-(hydroxymethyl)oxan-2-yl]oxy}hept-4-en-2-yl]-2,6,6,10,11-pentamethyltetracyclo[8.7.0.0^{2,7}.0^{11,15}]heptadecan-8-yl}oxy)-6-(hydroxymethyl)oxane-3,4,5-triol	NULL	FDB013193	https://foodb.ca/compounds/FDB013193	273.17	280.497	287.825	295.152	409.251	417.764	420.242	428.229	429.764	431.233	450.277	470.791	817.494	834.521	839.476	849.521	855.45	858.521	861.458	877.552	880.503	893.406	895.508	899.547	900.542	1633.98	1651.01	1655.96	1671.94	1675.01	1696.99	271.155	407.236	797.469	815.48	837.462	851.457	853.436	861.485	875.501	895.406
307	(3alphaOH,20S,24S)-3,19:20,24-Diepoxydammarane-3,25-diol	C30H50O4	474.371	189031-58-1	6-[5-(2-hydroxypropan-2-yl)-2-methyloxolan-2-yl]-9,10,14,14-tetramethyl-16-oxapentacyclo[13.2.2.0¹,¹³.0²,¹?.0?,?]nonadecan-15-ol	HMDB34683	FDB013212	https://foodb.ca/compounds/FDB013212	159.131	166.458	173.786	181.113	238.193	246.706	249.184	257.171	258.706	260.175	279.219	299.733	475.378	492.405	497.36	507.404	513.334	516.405	519.342	535.436	538.387	551.29	553.392	557.431	558.426	949.749	966.776	971.731	987.705	990.776	1012.76	157.116	236.178	455.353	473.364	495.346	509.34	511.32	519.369	533.385	553.29
308	Myricadiol	C30H50O2	442.381	17884-88-7	8a-(hydroxymethyl)-4,4,6a,11,11,12b,14b-heptamethyl-1,2,3,4,4a,5,6,6a,8,8a,9,10,11,12,12a,12b,13,14,14a,14b-icosahydropicen-3-ol	HMDB34685	FDB013214	https://foodb.ca/compounds/FDB013214	148.468	155.795	163.123	170.45	222.198	230.711	233.189	241.176	242.711	244.18	263.224	283.738	443.388	460.415	465.37	475.415	481.344	484.415	487.352	503.446	506.397	519.3	521.402	525.441	526.436	885.769	902.796	907.751	923.725	926.796	948.778	146.453	220.183	423.363	441.374	463.356	477.35	479.33	487.379	501.395	521.3
309	Notoginsenoside Fc	C58H98O26	1210.63	88122-52-5	2-[(2-{5-[(3-{[4,5-dihydroxy-6-(hydroxymethyl)-3-[(3,4,5-trihydroxyoxan-2-yl)oxy]oxan-2-yl]oxy}-4,5-dihydroxy-6-(hydroxymethyl)oxan-2-yl)oxy]-16-hydroxy-2,6,6,10,11-pentamethyltetracyclo[8.7.0.0^{2,7}.0^{11,15}]heptadecan-14-yl}-6-methylhept-5-en-2-yl)oxy]-6-{[(3,4,5-trihydroxyoxan-2-yl)oxy]methyl}oxane-3,4,5-triol	HMDB34741	FDB013285	https://foodb.ca/compounds/FDB013285	404.552	411.879	419.207	426.534	606.325	614.838	617.316	625.303	626.838	628.307	647.351	667.864	1211.64	1228.67	1233.62	1243.67	1249.6	1252.67	1255.61	1271.7	1274.65	1287.55	1289.66	1293.7	1294.69	2422.28	2439.3	2444.26	2460.23	2463.3	2485.29	402.538	604.31	1191.62	1209.63	1231.61	1245.6	1247.58	1255.63	1269.65	1289.55
310	Calendulaglycoside A	C54H86O24	1118.55	29660-94-4	6-{[4,4,6a,6b,11,11,14b-heptamethyl-8a-({[3,4,5-trihydroxy-6-(hydroxymethyl)oxan-2-yl]oxy}carbonyl)-1,2,3,4,4a,5,6,6a,6b,7,8,8a,9,10,11,12,12a,14,14a,14b-icosahydropicen-3-yl]oxy}-5-hydroxy-3,4-bis({[3,4,5-trihydroxy-6-(hydroxymethyl)oxan-2-yl]oxy})oxane-2-carboxylic acid	HMDB34868	FDB013440	https://foodb.ca/compounds/FDB013440	373.858	381.185	388.513	395.84	560.283	568.796	571.274	579.261	580.796	582.265	601.309	621.823	1119.56	1136.58	1141.54	1151.58	1157.51	1160.58	1163.52	1179.62	1182.57	1195.47	1197.57	1201.61	1202.61	2238.11	2255.14	2260.09	2276.06	2279.14	2301.12	371.843	558.268	1099.53	1117.54	1139.53	1153.52	1155.5	1163.55	1177.56	1197.47
311	Notoginsenoside Fa	C59H100O27	1240.65	88100-04-3	2-[(2-{5-[(3-{[4,5-dihydroxy-6-(hydroxymethyl)-3-[(3,4,5-trihydroxyoxan-2-yl)oxy]oxan-2-yl]oxy}-4,5-dihydroxy-6-(hydroxymethyl)oxan-2-yl)oxy]-16-hydroxy-2,6,6,10,11-pentamethyltetracyclo[8.7.0.0^{2,7}.0^{11,15}]heptadecan-14-yl}-6-methylhept-5-en-2-yl)oxy]-6-({[3,4,5-trihydroxy-6-(hydroxymethyl)oxan-2-yl]oxy}methyl)oxane-3,4,5-triol	HMDB34980	FDB013580	https://foodb.ca/compounds/FDB013580	414.556	421.883	429.211	436.538	621.33	629.843	632.321	640.308	641.843	643.312	662.356	682.87	1241.65	1258.68	1263.63	1273.68	1279.61	1282.68	1285.62	1301.71	1304.66	1317.56	1319.67	1323.71	1324.7	2482.3	2499.32	2504.28	2520.25	2523.32	2545.31	412.541	619.315	1221.63	1239.64	1261.62	1275.61	1277.59	1285.64	1299.66	1319.56
312	Momordicoside D	C42H70O13	782.482	78887-73-7	2-[(6-{[14-(3,4-dihydroxy-6-methylhept-5-en-2-yl)-1,6,6,11,15-pentamethyltetracyclo[8.7.0.0²,?.0¹¹,¹?]heptadec-7-en-5-yl]oxy}-3,4,5-trihydroxyoxan-2-yl)methoxy]-6-(hydroxymethyl)oxane-3,4,5-triol	HMDB35011	FDB013615	https://foodb.ca/compounds/FDB013615	261.834	269.162	276.49	283.816	392.248	400.761	403.239	411.226	412.761	414.23	433.275	453.788	783.489	800.515	805.471	815.515	821.445	824.515	827.453	843.547	846.497	859.401	861.503	865.542	866.537	1565.97	1583	1587.95	1603.93	1607	1628.98	259.82	390.234	763.463	781.474	803.456	817.451	819.43	827.48	841.495	861.401
313	Momordicoside C	C42H72O14	800.492	78887-72-6	2-(hydroxymethyl)-6-[(3,4,5-trihydroxy-6-{[1,6,6,11,15-pentamethyl-14-(4,5,6-trihydroxy-6-methylheptan-2-yl)tetracyclo[8.7.0.0²,?.0¹¹,¹?]heptadec-7-en-5-yl]oxy}oxan-2-yl)methoxy]oxane-3,4,5-triol	HMDB35012	FDB013617	https://foodb.ca/compounds/FDB013617	267.838	275.165	282.493	289.82	401.253	409.767	412.244	420.231	421.767	423.235	442.28	462.793	801.499	818.526	823.481	833.526	839.455	842.526	845.463	861.558	864.508	877.411	879.513	883.553	884.547	1601.99	1619.02	1623.97	1639.95	1643.02	1665	265.823	399.239	781.474	799.485	821.467	835.462	837.441	845.49	859.506	879.411
314	3beta-20(29)-Lupene-3,27-diol	C30H50O2	442.381	58940-21-9	2-(hydroxymethyl)-1,5,14,18,18-pentamethyl-8-(prop-1-en-2-yl)pentacyclo[11.8.0.0²,¹?.0?,?.0¹?,¹?]henicosan-17-ol	HMDB35033	FDB013639	https://foodb.ca/compounds/FDB013639	148.468	155.795	163.123	170.45	222.198	230.711	233.189	241.176	242.711	244.18	263.224	283.738	443.388	460.415	465.37	475.415	481.344	484.415	487.352	503.446	506.397	519.3	521.402	525.441	526.436	885.769	902.796	907.751	923.725	926.796	948.778	146.453	220.183	423.363	441.374	463.356	477.35	479.33	487.379	501.395	521.3
315	Heliantriol B2	C30H50O3	458.376	61229-18-3	5-(hydroxymethyl)-1,2,14,18,18-pentamethyl-8-(prop-1-en-2-yl)pentacyclo[11.8.0.0²,¹?.0?,?.0¹?,¹?]henicosane-4,17-diol	HMDB35034	FDB013640	https://foodb.ca/compounds/FDB013640	153.799	161.127	168.454	175.781	230.195	238.709	241.186	249.173	250.709	252.177	271.222	291.735	459.383	476.41	481.365	491.409	497.339	500.41	503.347	519.441	522.392	535.295	537.397	541.436	542.431	917.759	934.786	939.741	955.715	958.786	980.768	151.785	228.181	439.358	457.369	479.351	493.345	495.325	503.374	517.39	537.295
316	Rotundic acid	C30H48O5	488.35	20137-37-5	1,10-dihydroxy-9-(hydroxymethyl)-1,2,6a,6b,9,12a-hexamethyl-1,2,3,4,4a,5,6,6a,6b,7,8,8a,9,10,11,12,12a,12b,13,14b-icosahydropicene-4a-carboxylic acid	NULL	FDB013704	https://foodb.ca/compounds/FDB013704	163.791	171.118	178.446	185.773	245.182	253.696	256.173	264.16	265.696	267.164	286.209	306.722	489.357	506.384	511.339	521.384	527.313	530.384	533.321	549.416	552.366	565.269	567.371	571.411	572.405	977.708	994.734	999.69	1015.66	1018.73	1040.72	161.776	243.168	469.332	487.343	509.325	523.32	525.299	533.348	547.364	567.269
317	Lansioside C	C35H56O7	588.403	87453-35-8	3-[2-(2-{5,5,8a-trimethyl-2-methylidene-6-[(3,4,5-trihydroxyoxan-2-yl)oxy]-decahydronaphthalen-1-yl}ethyl)-1,3-dimethyl-6-(prop-1-en-2-yl)cyclohex-3-en-1-yl]propanoic acid	HMDB35103	FDB013732	https://foodb.ca/compounds/FDB013732	197.141	204.469	211.797	219.123	295.209	303.722	306.2	314.187	315.722	317.191	336.235	356.748	589.41	606.436	611.392	621.436	627.366	630.436	633.374	649.468	652.418	665.322	667.424	671.463	672.458	1177.81	1194.84	1199.79	1215.77	1218.84	1240.82	195.127	293.194	569.384	587.395	609.377	623.372	625.351	633.401	647.416	667.321
318	Corosolic acid	C30H48O4	472.355	4547-24-4	10,11-dihydroxy-1,2,6a,6b,9,9,12a-heptamethyl-1,2,3,4,4a,5,6,6a,6b,7,8,8a,9,10,11,12,12a,12b,13,14b-icosahydropicene-4a-carboxylic acid	NULL	FDB013735	https://foodb.ca/compounds/FDB013735	158.459	165.786	173.114	180.441	237.185	245.698	248.176	256.163	257.698	259.167	278.211	298.725	473.363	490.389	495.344	505.389	511.318	514.389	517.326	533.421	536.371	549.274	551.376	555.416	556.41	945.718	962.744	967.7	983.674	986.744	1008.73	156.444	235.17	453.337	471.348	493.33	507.325	509.304	517.353	531.369	551.274
319	Pomolic acid	C30H48O4	472.355	13849-91-7	1,10-dihydroxy-1,2,6a,6b,9,9,12a-heptamethyl-1,2,3,4,4a,5,6,6a,6b,7,8,8a,9,10,11,12,12a,12b,13,14b-icosahydropicene-4a-carboxylic acid	HMDB35106	FDB013736	https://foodb.ca/compounds/FDB013736	158.459	165.786	173.114	180.441	237.185	245.698	248.176	256.163	257.698	259.167	278.211	298.725	473.363	490.389	495.344	505.389	511.318	514.389	517.326	533.421	536.371	549.274	551.376	555.416	556.41	945.718	962.744	967.7	983.674	986.744	1008.73	156.444	235.17	453.337	471.348	493.33	507.325	509.304	517.353	531.369	551.274
320	20beta-Hydroxyursolic acid	C30H48O4	472.355	58213-73-3	2,10-dihydroxy-1,2,6a,6b,9,9,12a-heptamethyl-1,2,3,4,4a,5,6,6a,6b,7,8,8a,9,10,11,12,12a,12b,13,14b-icosahydropicene-4a-carboxylic acid	HMDB35107	FDB013737	https://foodb.ca/compounds/FDB013737	158.459	165.786	173.114	180.441	237.185	245.698	248.176	256.163	257.698	259.167	278.211	298.725	473.363	490.389	495.344	505.389	511.318	514.389	517.326	533.421	536.371	549.274	551.376	555.416	556.41	945.718	962.744	967.7	983.674	986.744	1008.73	156.444	235.17	453.337	471.348	493.33	507.325	509.304	517.353	531.369	551.274
321	(3beta,21alphaH)-22(30)-Hopene-3,29-diol	C30H50O2	442.381	62498-82-2	6-(3-hydroxyprop-1-en-2-yl)-1,2,9,14,18,18-hexamethylpentacyclo[11.8.0.0²,¹?.0?,?.0¹?,¹?]henicosan-17-ol	HMDB35111	FDB013742	https://foodb.ca/compounds/FDB013742	148.468	155.795	163.123	170.45	222.198	230.711	233.189	241.176	242.711	244.18	263.224	283.738	443.388	460.415	465.37	475.415	481.344	484.415	487.352	503.446	506.397	519.3	521.402	525.441	526.436	885.769	902.796	907.751	923.725	926.796	948.778	146.453	220.183	423.363	441.374	463.356	477.35	479.33	487.379	501.395	521.3
322	Madasiatic acid	C30H48O5	488.35	26532-66-1	8,10,11-trihydroxy-1,2,6a,6b,9,9,12a-heptamethyl-1,2,3,4,4a,5,6,6a,6b,7,8,8a,9,10,11,12,12a,12b,13,14b-icosahydropicene-4a-carboxylic acid	HMDB35118	FDB013751	https://foodb.ca/compounds/FDB013751	163.791	171.118	178.446	185.773	245.182	253.696	256.173	264.16	265.696	267.164	286.209	306.722	489.357	506.384	511.339	521.384	527.313	530.384	533.321	549.416	552.366	565.269	567.371	571.411	572.405	977.708	994.734	999.69	1015.66	1018.73	1040.72	161.776	243.168	469.332	487.343	509.325	523.32	525.299	533.348	547.364	567.269
323	Momordicoside A	C42H72O15	816.487	75801-95-5	2-methyl-6-(1,6,6,11,15-pentamethyl-5-{[3,4,5-trihydroxy-6-({[3,4,5-trihydroxy-6-(hydroxymethyl)oxan-2-yl]oxy}methyl)oxan-2-yl]oxy}tetracyclo[8.7.0.0²,?.0¹¹,¹?]heptadec-7-en-14-yl)heptane-2,3,4,5-tetrol	HMDB32942	FDB013808	https://foodb.ca/compounds/FDB013808	273.17	280.497	287.825	295.152	409.251	417.764	420.242	428.229	429.764	431.233	450.277	470.791	817.494	834.521	839.476	849.521	855.45	858.521	861.458	877.552	880.503	893.406	895.508	899.547	900.542	1633.98	1651.01	1655.96	1671.94	1675.01	1696.99	271.155	407.236	797.469	815.48	837.462	851.457	853.436	861.485	875.501	895.406
324	Azukisapogenol	C30H48O4	472.355	86425-21-0	10-hydroxy-9-(hydroxymethyl)-2,4a,6a,6b,9,12a-hexamethyl-1,2,3,4,4a,5,6,6a,6b,7,8,8a,9,10,11,12,12a,12b,13,14b-icosahydropicene-2-carboxylic acid	HMDB35258	FDB013919	https://foodb.ca/compounds/FDB013919	158.459	165.786	173.114	180.441	237.185	245.698	248.176	256.163	257.698	259.167	278.211	298.725	473.363	490.389	495.344	505.389	511.318	514.389	517.326	533.421	536.371	549.274	551.376	555.416	556.41	945.718	962.744	967.7	983.674	986.744	1008.73	156.444	235.17	453.337	471.348	493.33	507.325	509.304	517.353	531.369	551.274
325	delta-Maslinic acid	C30H48O4	472.355	NULL	10,11-dihydroxy-2,2,6a,6b,9,9,12a-heptamethyl-1,2,3,4,4a,5,6,6a,6b,7,8,8a,9,10,11,12,12a,12b,13,14-icosahydropicene-4a-carboxylic acid	HMDB35260	FDB013921	https://foodb.ca/compounds/FDB013921	158.459	165.786	173.114	180.441	237.185	245.698	248.176	256.163	257.698	259.167	278.211	298.725	473.363	490.389	495.344	505.389	511.318	514.389	517.326	533.421	536.371	549.274	551.376	555.416	556.41	945.718	962.744	967.7	983.674	986.744	1008.73	156.444	235.17	453.337	471.348	493.33	507.325	509.304	517.353	531.369	551.274
326	Ginsenoside Ib	C42H72O14	800.492	215720-23-3	2-{[16-hydroxy-14-(5-hydroxy-6-methyl-2-{[3,4,5-trihydroxy-6-(hydroxymethyl)oxan-2-yl]oxy}hept-6-en-2-yl)-2,6,6,10,11-pentamethyltetracyclo[8.7.0.0²,?.0¹¹,¹?]heptadecan-5-yl]oxy}-6-(hydroxymethyl)oxane-3,4,5-triol	HMDB30513	FDB013949	https://foodb.ca/compounds/FDB013949	267.838	275.165	282.493	289.82	401.253	409.767	412.244	420.231	421.767	423.235	442.28	462.793	801.499	818.526	823.481	833.526	839.455	842.526	845.463	861.558	864.508	877.411	879.513	883.553	884.547	1601.99	1619.02	1623.97	1639.95	1643.02	1665	265.823	399.239	781.474	799.485	821.467	835.462	837.441	845.49	859.506	879.411
327	Hebevinoside I	C44H72O13	808.497	87396-30-3	(3,4,5-trihydroxy-6-{[9-methoxy-1,6,6,11,15-pentamethyl-14-(6-methylhept-5-en-2-yl)-5-[(3,4,5-trihydroxyoxan-2-yl)oxy]tetracyclo[8.7.0.0²,?.0¹¹,¹?]heptadec-7-en-13-yl]oxy}oxan-2-yl)methyl acetate	HMDB35312	FDB013981	https://foodb.ca/compounds/FDB013981	270.506	277.834	285.162	292.488	405.256	413.769	416.247	424.234	425.769	427.238	446.282	466.796	809.505	826.531	831.487	841.531	847.46	850.531	853.468	869.563	872.513	885.416	887.519	891.558	892.552	1618	1635.03	1639.98	1655.96	1659.03	1681.01	268.492	403.241	789.479	807.49	829.472	843.467	845.446	853.495	867.511	887.416
328	Lucidumol B	C30H50O3	458.376	107900-79-8	6-{5-hydroxy-2,6,6,11,15-pentamethyltetracyclo[8.7.0.0²,?.0¹¹,¹?]heptadeca-1(17),9-dien-14-yl}-2-methylheptane-2,3-diol	HMDB35324	FDB013994	https://foodb.ca/compounds/FDB013994	153.799	161.127	168.454	175.781	230.195	238.709	241.186	249.173	250.709	252.177	271.222	291.735	459.383	476.41	481.365	491.409	497.339	500.41	503.347	519.441	522.392	535.295	537.397	541.436	542.431	917.759	934.786	939.741	955.715	958.786	980.768	151.785	228.181	439.358	457.369	479.351	493.345	495.325	503.374	517.39	537.295
329	Ganoderiol A	C30H50O4	474.371	NULL	6-{5-hydroxy-2,6,6,11,15-pentamethyltetracyclo[8.7.0.0²,?.0¹¹,¹?]heptadeca-1(17),9-dien-14-yl}-2-methylheptane-1,2,3-triol	HMDB35326	FDB013996	https://foodb.ca/compounds/FDB013996	159.131	166.458	173.786	181.113	238.193	246.706	249.184	257.171	258.706	260.175	279.219	299.733	475.378	492.405	497.36	507.404	513.334	516.405	519.342	535.436	538.387	551.29	553.392	557.431	558.426	949.749	966.776	971.731	987.705	990.776	1012.76	157.116	236.178	455.353	473.364	495.346	509.34	511.32	519.369	533.385	553.29
330	(3b,6a,12b,17a,20S)-Dammar-24-ene-3,6,12,17,20-pentol 20-[glucosyl-(1->2)-[rhamnosyl-(1->6)]-glucoside] 6-xyloside	C53H90O23	1094.59	251101-56-1	2-({3,4-dihydroxy-6-[(6-methyl-2-{5,14,16-trihydroxy-2,6,6,10,11-pentamethyl-8-[(3,4,5-trihydroxyoxan-2-yl)oxy]tetracyclo[8.7.0.0^{2,7}.0^{11,15}]heptadecan-14-yl}hept-5-en-2-yl)oxy]-5-{[3,4,5-trihydroxy-6-(hydroxymethyl)oxan-2-yl]oxy}oxan-2-yl}methoxy)-6-methyloxane-3,4,5-triol	HMDB35347	FDB014019	https://foodb.ca/compounds/FDB014019	365.87	373.197	380.525	387.852	548.301	556.814	559.292	567.279	568.814	570.283	589.327	609.841	1095.59	1112.62	1117.58	1127.62	1133.55	1136.62	1139.56	1155.65	1158.6	1171.51	1173.61	1177.65	1178.64	2190.18	2207.21	2212.16	2228.14	2231.21	2253.19	363.855	546.286	1075.57	1093.58	1115.56	1129.56	1131.54	1139.59	1153.6	1173.51
331	(3b,6a,12b,17a,20S)-Dammar-24-ene-3,6,12,17,20-pentol 20-[glucosyl-(1->2)-[rhamnosyl-(1->6)]-glucoside] 6-glucoside	C54H92O24	1124.6	251101-58-3	2-[(4,5-dihydroxy-2-{[6-methyl-2-(5,14,16-trihydroxy-2,6,6,10,11-pentamethyl-8-{[3,4,5-trihydroxy-6-(hydroxymethyl)oxan-2-yl]oxy}tetracyclo[8.7.0.0^{2,7}.0^{11,15}]heptadecan-14-yl)hept-5-en-2-yl]oxy}-6-{[(3,4,5-trihydroxy-6-methyloxan-2-yl)oxy]methyl}oxan-3-yl)oxy]-6-(hydroxymethyl)oxane-3,4,5-triol	HMDB35349	FDB014021	https://foodb.ca/compounds/FDB014021	375.873	383.201	390.528	397.855	563.306	571.819	574.297	582.284	583.819	585.288	604.333	624.846	1125.61	1142.63	1147.59	1157.63	1163.56	1166.63	1169.57	1185.66	1188.61	1201.52	1203.62	1207.66	1208.65	2250.2	2267.23	2272.18	2288.16	2291.23	2313.21	373.859	561.292	1105.58	1123.59	1145.57	1159.57	1161.55	1169.6	1183.61	1203.52
332	Arnidenediol	C30H50O2	442.381	6750-30-7	4,4,6a,6b,8a,12,14b-heptamethyl-11-methylidene-docosahydropicene-3,8-diol	HMDB35401	FDB014076	https://foodb.ca/compounds/FDB014076	148.468	155.795	163.123	170.45	222.198	230.711	233.189	241.176	242.711	244.18	263.224	283.738	443.388	460.415	465.37	475.415	481.344	484.415	487.352	503.446	506.397	519.3	521.402	525.441	526.436	885.769	902.796	907.751	923.725	926.796	948.778	146.453	220.183	423.363	441.374	463.356	477.35	479.33	487.379	501.395	521.3
333	Protopanaxadiol 3-glucoside 20-[arabinosyl-(1->2)-glucoside]	C47H80O17	916.54	259795-17-0	2-{[14-(2-{[4,5-dihydroxy-6-(hydroxymethyl)-3-[(3,4,5-trihydroxyoxan-2-yl)oxy]oxan-2-yl]oxy}-6-methylhept-5-en-2-yl)-16-hydroxy-2,6,6,10,11-pentamethyltetracyclo[8.7.0.0²,?.0¹¹,¹?]heptadecan-5-yl]oxy}-6-(hydroxymethyl)oxane-3,4,5-triol	HMDB35494	FDB014180	https://foodb.ca/compounds/FDB014180	306.52	313.848	321.176	328.502	459.277	467.79	470.268	478.255	479.79	481.259	500.304	520.817	917.547	934.573	939.529	949.573	955.503	958.573	961.511	977.605	980.555	993.459	995.561	999.6	1000.59	1834.09	1851.11	1856.07	1872.04	1875.11	1897.09	304.506	457.263	897.521	915.532	937.514	951.509	953.488	961.538	975.553	995.458
334	(3b,6a,12b,20S,23E)-Dammar-23-ene-3,6,12,20,25-pentol 6,20-diglucoside	C42H72O15	816.487	259795-18-1	2-({5,16-dihydroxy-14-[(4E)-6-hydroxy-6-methyl-2-{[3,4,5-trihydroxy-6-(hydroxymethyl)oxan-2-yl]oxy}hept-4-en-2-yl]-2,6,6,10,11-pentamethyltetracyclo[8.7.0.0^{2,7}.0^{11,15}]heptadecan-8-yl}oxy)-6-(hydroxymethyl)oxane-3,4,5-triol	HMDB34668	FDB014184	https://foodb.ca/compounds/FDB014184	273.17	280.497	287.825	295.152	409.251	417.764	420.242	428.229	429.764	431.233	450.277	470.791	817.494	834.521	839.476	849.521	855.45	858.521	861.458	877.552	880.503	893.406	895.508	899.547	900.542	1633.98	1651.01	1655.96	1671.94	1675.01	1696.99	271.155	407.236	797.469	815.48	837.462	851.457	853.436	861.485	875.501	895.406
335	Sebiferenic acid	C30H48O4	472.355	94390-09-7	10,11-dihydroxy-2,2,6b,9,9,12a,14a-heptamethyl-1,2,3,4,4a,5,6b,7,8,8a,9,10,11,12,12a,12b,13,14,14a,14b-icosahydropicene-4a-carboxylic acid	HMDB35748	FDB014478	https://foodb.ca/compounds/FDB014478	158.459	165.786	173.114	180.441	237.185	245.698	248.176	256.163	257.698	259.167	278.211	298.725	473.363	490.389	495.344	505.389	511.318	514.389	517.326	533.421	536.371	549.274	551.376	555.416	556.41	945.718	962.744	967.7	983.674	986.744	1008.73	156.444	235.17	453.337	471.348	493.33	507.325	509.304	517.353	531.369	551.274
336	Momordicin I	C30H48O4	472.355	91590-76-0	5,9-dihydroxy-14-(4-hydroxy-6-methylhept-5-en-2-yl)-6,6,11,15-tetramethyltetracyclo[8.7.0.0^{2,7}.0^{11,15}]heptadec-7-ene-1-carbaldehyde	HMDB35758	FDB014494	https://foodb.ca/compounds/FDB014494	158.459	165.786	173.114	180.441	237.185	245.698	248.176	256.163	257.698	259.167	278.211	298.725	473.363	490.389	495.344	505.389	511.318	514.389	517.326	533.421	536.371	549.274	551.376	555.416	556.41	945.718	962.744	967.7	983.674	986.744	1008.73	156.444	235.17	453.337	471.348	493.33	507.325	509.304	517.353	531.369	551.274
337	Brein	C30H50O2	442.381	31575-82-3	4,4,6a,6b,8a,11,12,14b-octamethyl-1,2,3,4,4a,5,6,6a,6b,7,8,8a,9,10,11,12,12a,14,14a,14b-icosahydropicene-3,8-diol	NULL	FDB014511	https://foodb.ca/compounds/FDB014511	148.468	155.795	163.123	170.45	222.198	230.711	233.189	241.176	242.711	244.18	263.224	283.738	443.388	460.415	465.37	475.415	481.344	484.415	487.352	503.446	506.397	519.3	521.402	525.441	526.436	885.769	902.796	907.751	923.725	926.796	948.778	146.453	220.183	423.363	441.374	463.356	477.35	479.33	487.379	501.395	521.3
338	Betulafolienetriol	C30H52O3	460.392	NULL	14-(2-hydroxy-6-methylhept-5-en-2-yl)-2,6,6,10,11-pentamethyltetracyclo[8.7.0.0^{2,7}.0^{11,15}]heptadecane-5,16-diol	NULL	FDB014524	https://foodb.ca/compounds/FDB014524	154.471	161.798	169.126	176.453	231.203	239.716	242.194	250.181	251.716	253.185	272.23	292.743	461.399	478.425	483.381	493.425	499.355	502.425	505.363	521.457	524.407	537.311	539.413	543.452	544.447	921.791	938.817	943.773	959.746	962.817	984.799	152.457	229.189	441.373	459.384	481.366	495.361	497.34	505.39	519.405	539.311
339	Esculentic acid (Diplazium)	C30H48O5	488.35	76964-07-3	10,11-dihydroxy-9-(hydroxymethyl)-1,2,6a,6b,9,12a-hexamethyl-1,2,3,4,4a,5,6,6a,6b,7,8,8a,9,10,11,12,12a,12b,13,14b-icosahydropicene-4a-carboxylic acid	HMDB35782	FDB014529	https://foodb.ca/compounds/FDB014529	163.791	171.118	178.446	185.773	245.182	253.696	256.173	264.16	265.696	267.164	286.209	306.722	489.357	506.384	511.339	521.384	527.313	530.384	533.321	549.416	552.366	565.269	567.371	571.411	572.405	977.708	994.734	999.69	1015.66	1018.73	1040.72	161.776	243.168	469.332	487.343	509.325	523.32	525.299	533.348	547.364	567.269
340	Schleicherastatin 2	C30H52O3	460.392	256445-50-8	14-(5-ethyl-3-hydroxy-6-methylheptan-2-yl)-9-methoxy-2,15-dimethyltetracyclo[8.7.0.0^{2,7}.0^{11,15}]heptadec-7-en-5-ol	NULL	FDB014555	https://foodb.ca/compounds/FDB014555	154.471	161.798	169.126	176.453	231.203	239.716	242.194	250.181	251.716	253.185	272.23	292.743	461.399	478.425	483.381	493.425	499.355	502.425	505.363	521.457	524.407	537.311	539.413	543.452	544.447	921.791	938.817	943.773	959.746	962.817	984.799	152.457	229.189	441.373	459.384	481.366	495.361	497.34	505.39	519.405	539.311
341	Schleicherastatin 1	C30H52O3	460.392	256445-47-3	14-(5-ethyl-3-hydroxy-6-methylheptan-2-yl)-9-methoxy-2,15-dimethyltetracyclo[8.7.0.0^{2,7}.0^{11,15}]heptadec-7-en-5-ol	HMDB35803	FDB014557	https://foodb.ca/compounds/FDB014557	154.471	161.798	169.126	176.453	231.203	239.716	242.194	250.181	251.716	253.185	272.23	292.743	461.399	478.425	483.381	493.425	499.355	502.425	505.363	521.457	524.407	537.311	539.413	543.452	544.447	921.791	938.817	943.773	959.746	962.817	984.799	152.457	229.189	441.373	459.384	481.366	495.361	497.34	505.39	519.405	539.311
342	Faradiol	C30H50O2	442.381	20554-95-4	4,4,6a,6b,8a,11,12,14b-octamethyl-1,2,3,4,4a,5,6,6a,6b,7,8,8a,9,12,12a,12b,13,14,14a,14b-icosahydropicene-3,8-diol	HMDB35826	FDB014590	https://foodb.ca/compounds/FDB014590	148.468	155.795	163.123	170.45	222.198	230.711	233.189	241.176	242.711	244.18	263.224	283.738	443.388	460.415	465.37	475.415	481.344	484.415	487.352	503.446	506.397	519.3	521.402	525.441	526.436	885.769	902.796	907.751	923.725	926.796	948.778	146.453	220.183	423.363	441.374	463.356	477.35	479.33	487.379	501.395	521.3
343	Hovenolactone	C30H48O5	488.35	85206-97-9	(2'S,3S,4'bR,7'S,10'aR)-7'-hydroxy-2'-[(2S,3S)-3-[(2R)-2-hydroxy-4-methylpent-3-en-1-yl]-3-methyloxiran-2-yl]-4'b,8',8',10'a-tetramethyl-dodecahydro-2'H-spiro[oxolane-3,1'-phenanthrene]-5-one	HMDB35957	FDB014761	https://foodb.ca/compounds/FDB014761	163.791	171.118	178.446	185.773	245.182	253.696	256.173	264.16	265.696	267.164	286.209	306.722	489.357	506.384	511.339	521.384	527.313	530.384	533.321	549.416	552.366	565.269	567.371	571.411	572.405	977.708	994.734	999.69	1015.66	1018.73	1040.72	161.776	243.168	469.332	487.343	509.325	523.32	525.299	533.348	547.364	567.269
344	Masticadienediol	C30H50O2	442.381	6138-94-9	14-[(5Z)-7-hydroxy-6-methylhept-5-en-2-yl]-2,6,6,11,15-pentamethyltetracyclo[8.7.0.0^{2,7}.0^{11,15}]heptadec-9-en-5-ol	HMDB35960	FDB014764	https://foodb.ca/compounds/FDB014764	148.468	155.795	163.123	170.45	222.198	230.711	233.189	241.176	242.711	244.18	263.224	283.738	443.388	460.415	465.37	475.415	481.344	484.415	487.352	503.446	506.397	519.3	521.402	525.441	526.436	885.769	902.796	907.751	923.725	926.796	948.778	146.453	220.183	423.363	441.374	463.356	477.35	479.33	487.379	501.395	521.3
345	Ganoderic acid U	C30H48O4	472.355	86377-51-7	(2E)-6-{5,9-dihydroxy-2,6,6,11,15-pentamethyltetracyclo[8.7.0.0^{2,7}.0^{11,15}]heptadec-1(10)-en-14-yl}-2-methylhept-2-enoic acid	HMDB35962	FDB014766	https://foodb.ca/compounds/FDB014766	158.459	165.786	173.114	180.441	237.185	245.698	248.176	256.163	257.698	259.167	278.211	298.725	473.363	490.389	495.344	505.389	511.318	514.389	517.326	533.421	536.371	549.274	551.376	555.416	556.41	945.718	962.744	967.7	983.674	986.744	1008.73	156.444	235.17	453.337	471.348	493.33	507.325	509.304	517.353	531.369	551.274
346	Ganodermanontriol	C30H48O4	472.355	106518-63-2	2,6,6,11,15-pentamethyl-14-(5,6,7-trihydroxy-6-methylheptan-2-yl)tetracyclo[8.7.0.0²,?.0¹¹,¹?]heptadeca-1(17),9-dien-5-one	HMDB35977	FDB014781	https://foodb.ca/compounds/FDB014781	158.459	165.786	173.114	180.441	237.185	245.698	248.176	256.163	257.698	259.167	278.211	298.725	473.363	490.389	495.344	505.389	511.318	514.389	517.326	533.421	536.371	549.274	551.376	555.416	556.41	945.718	962.744	967.7	983.674	986.744	1008.73	156.444	235.17	453.337	471.348	493.33	507.325	509.304	517.353	531.369	551.274
347	(3b,24x)-Cycloartane-3,24,25-triol	C30H52O3	460.392	110044-47-8	6-{6-hydroxy-7,7,12,16-tetramethylpentacyclo[9.7.0.0¹,³.0³,?.0¹²,¹?]octadecan-15-yl}-2-methylheptane-2,3-diol	HMDB35998	FDB014807	https://foodb.ca/compounds/FDB014807	154.471	161.798	169.126	176.453	231.203	239.716	242.194	250.181	251.716	253.185	272.23	292.743	461.399	478.425	483.381	493.425	499.355	502.425	505.363	521.457	524.407	537.311	539.413	543.452	544.447	921.791	938.817	943.773	959.746	962.817	984.799	152.457	229.189	441.373	459.384	481.366	495.361	497.34	505.39	519.405	539.311
348	Epoxyganoderiol A	C30H48O4	472.355	114020-56-3	9-hydroxy-14-{4-[3-(hydroxymethyl)-3-methyloxiran-2-yl]butan-2-yl}-2,6,6,11,15-pentamethyltetracyclo[8.7.0.0²,?.0¹¹,¹?]heptadec-1(10)-en-5-one	HMDB36001	FDB014810	https://foodb.ca/compounds/FDB014810	158.459	165.786	173.114	180.441	237.185	245.698	248.176	256.163	257.698	259.167	278.211	298.725	473.363	490.389	495.344	505.389	511.318	514.389	517.326	533.421	536.371	549.274	551.376	555.416	556.41	945.718	962.744	967.7	983.674	986.744	1008.73	156.444	235.17	453.337	471.348	493.33	507.325	509.304	517.353	531.369	551.274
349	3alpha-Brein	C30H50O2	442.381	122475-43-8	4,4,6a,6b,8a,11,12,14b-octamethyl-1,2,3,4,4a,5,6,6a,6b,7,8,8a,9,10,11,12,12a,14,14a,14b-icosahydropicene-3,8-diol	HMDB35769	FDB014821	https://foodb.ca/compounds/FDB014821	148.468	155.795	163.123	170.45	222.198	230.711	233.189	241.176	242.711	244.18	263.224	283.738	443.388	460.415	465.37	475.415	481.344	484.415	487.352	503.446	506.397	519.3	521.402	525.441	526.436	885.769	902.796	907.751	923.725	926.796	948.778	146.453	220.183	423.363	441.374	463.356	477.35	479.33	487.379	501.395	521.3
350	Mangiferadiol	C30H50O2	442.381	64396-81-2	15-[(5E)-7-hydroxy-6-methylhept-5-en-2-yl]-7,7,12,16-tetramethylpentacyclo[9.7.0.0¹,³.0³,?.0¹²,¹?]octadecan-6-ol	HMDB36056	FDB014878	https://foodb.ca/compounds/FDB014878	148.468	155.795	163.123	170.45	222.198	230.711	233.189	241.176	242.711	244.18	263.224	283.738	443.388	460.415	465.37	475.415	481.344	484.415	487.352	503.446	506.397	519.3	521.402	525.441	526.436	885.769	902.796	907.751	923.725	926.796	948.778	146.453	220.183	423.363	441.374	463.356	477.35	479.33	487.379	501.395	521.3
351	Hebevinoside IV	C36H60O7	604.434	101365-06-4	2-{[13-hydroxy-9-methoxy-1,6,6,11,15-pentamethyl-14-(6-methylhept-5-en-2-yl)tetracyclo[8.7.0.0²,?.0¹¹,¹?]heptadec-7-en-5-yl]oxy}oxane-3,4,5-triol	HMDB36060	FDB014883	https://foodb.ca/compounds/FDB014883	202.485	209.813	217.14	224.467	303.224	311.738	314.215	322.202	323.738	325.206	344.251	364.764	605.441	622.468	627.423	637.467	643.397	646.468	649.405	665.499	668.45	681.353	683.455	687.494	688.489	1209.88	1226.9	1231.86	1247.83	1250.9	1272.88	200.471	301.21	585.416	603.427	625.409	639.403	641.383	649.432	663.448	683.353
352	(3a,22x,24E)-3,22-Dihydroxycycloart-24-en-26-oic acid	C30H48O4	472.355	NULL	(2Z)-5-hydroxy-6-{6-hydroxy-7,7,12,16-tetramethylpentacyclo[9.7.0.0^{1,3}.0^{3,8}.0^{12,16}]octadecan-15-yl}-2-methylhept-2-enoic acid	NULL	FDB014887	https://foodb.ca/compounds/FDB014887	158.459	165.786	173.114	180.441	237.185	245.698	248.176	256.163	257.698	259.167	278.211	298.725	473.363	490.389	495.344	505.389	511.318	514.389	517.326	533.421	536.371	549.274	551.376	555.416	556.41	945.718	962.744	967.7	983.674	986.744	1008.73	156.444	235.17	453.337	471.348	493.33	507.325	509.304	517.353	531.369	551.274
353	(3b,22S,24E)-3,22-Dihydroxycycloart-24-en-26-oic acid	C30H48O4	472.355	NULL	(2Z)-5-hydroxy-6-{6-hydroxy-7,7,12,16-tetramethylpentacyclo[9.7.0.0¹,³.0³,?.0¹²,¹?]octadecan-15-yl}-2-methylhept-2-enoic acid	HMDB36063	FDB014888	https://foodb.ca/compounds/FDB014888	158.459	165.786	173.114	180.441	237.185	245.698	248.176	256.163	257.698	259.167	278.211	298.725	473.363	490.389	495.344	505.389	511.318	514.389	517.326	533.421	536.371	549.274	551.376	555.416	556.41	945.718	962.744	967.7	983.674	986.744	1008.73	156.444	235.17	453.337	471.348	493.33	507.325	509.304	517.353	531.369	551.274
354	(3beta,23xi)-3,23-Dihydroxycycloart-24-en-26-oic acid	C30H48O4	472.355	123563-63-3	(2Z)-4-hydroxy-6-{6-hydroxy-7,7,12,16-tetramethylpentacyclo[9.7.0.0¹,³.0³,?.0¹²,¹?]octadecan-15-yl}-2-methylhept-2-enoic acid	HMDB34567	FDB014889	https://foodb.ca/compounds/FDB014889	158.459	165.786	173.114	180.441	237.185	245.698	248.176	256.163	257.698	259.167	278.211	298.725	473.363	490.389	495.344	505.389	511.318	514.389	517.326	533.421	536.371	549.274	551.376	555.416	556.41	945.718	962.744	967.7	983.674	986.744	1008.73	156.444	235.17	453.337	471.348	493.33	507.325	509.304	517.353	531.369	551.274
355	27-Hydroxyisomangiferolic acid	C30H48O4	472.355	123563-64-4	(2Z)-6-{6-hydroxy-7,7,12,16-tetramethylpentacyclo[9.7.0.0^{1,3}.0^{3,8}.0^{12,16}]octadecan-15-yl}-2-(hydroxymethyl)hept-2-enoic acid	NULL	FDB014890	https://foodb.ca/compounds/FDB014890	158.459	165.786	173.114	180.441	237.185	245.698	248.176	256.163	257.698	259.167	278.211	298.725	473.363	490.389	495.344	505.389	511.318	514.389	517.326	533.421	536.371	549.274	551.376	555.416	556.41	945.718	962.744	967.7	983.674	986.744	1008.73	156.444	235.17	453.337	471.348	493.33	507.325	509.304	517.353	531.369	551.274
356	Asiatic acid	C30H48O5	488.35	464-92-6	10,11-dihydroxy-9-(hydroxymethyl)-1,2,6a,6b,9,12a-hexamethyl-1,2,3,4,4a,5,6,6a,6b,7,8,8a,9,10,11,12,12a,12b,13,14b-icosahydropicene-4a-carboxylic acid	NULL	FDB014909	https://foodb.ca/compounds/FDB014909	163.791	171.118	178.446	185.773	245.182	253.696	256.173	264.16	265.696	267.164	286.209	306.722	489.357	506.384	511.339	521.384	527.313	530.384	533.321	549.416	552.366	565.269	567.371	571.411	572.405	977.708	994.734	999.69	1015.66	1018.73	1040.72	161.776	243.168	469.332	487.343	509.325	523.32	525.299	533.348	547.364	567.269
357	b-Chlorogenin 3-[2'',4''-dirhamnosylglucoside]	C45H74O17	886.493	256642-44-1	2-{[4-hydroxy-6-(hydroxymethyl)-2-{5,7',9',13'-tetramethyl-5'-oxaspiro[oxane-2,6'-pentacyclo[10.8.0.0^{2,9}.0^{4,8}.0^{13,18}]icosane]-19'-oloxy}-5-[(3,4,5-trihydroxy-6-methyloxan-2-yl)oxy]oxan-3-yl]oxy}-6-methyloxane-3,4,5-triol	HMDB36245	FDB015103	https://foodb.ca/compounds/FDB015103	296.505	303.832	311.16	318.487	444.254	452.767	455.245	463.232	464.767	466.236	485.28	505.793	887.5	904.526	909.482	919.526	925.456	928.526	931.464	947.558	950.508	963.412	965.514	969.553	970.548	1773.99	1791.02	1795.97	1811.95	1815.02	1837	294.49	442.239	867.474	885.485	907.467	921.462	923.441	931.491	945.506	965.411
358	Centellasapogenol A	C30H48O5	488.35	NULL	10,11-dihydroxy-9-(hydroxymethyl)-2,2,6a,6b,9,12a-hexamethyl-1,2,3,4,4a,5,6,6a,6b,7,8,8a,9,10,11,12,12a,12b,13,14-icosahydropicene-4a-carboxylic acid	HMDB36311	FDB015180	https://foodb.ca/compounds/FDB015180	163.791	171.118	178.446	185.773	245.182	253.696	256.173	264.16	265.696	267.164	286.209	306.722	489.357	506.384	511.339	521.384	527.313	530.384	533.321	549.416	552.366	565.269	567.371	571.411	572.405	977.708	994.734	999.69	1015.66	1018.73	1040.72	161.776	243.168	469.332	487.343	509.325	523.32	525.299	533.348	547.364	567.269
359	(3beta,24xi)-Cycloart-25-ene-3,24,27-triol	C30H50O3	458.376	NULL	6-{6-hydroxy-7,7,12,16-tetramethylpentacyclo[9.7.0.0¹,³.0³,?.0¹²,¹?]octadecan-15-yl}-2-methylideneheptane-1,3-diol	HMDB36433	FDB015320	https://foodb.ca/compounds/FDB015320	153.799	161.127	168.454	175.781	230.195	238.709	241.186	249.173	250.709	252.177	271.222	291.735	459.383	476.41	481.365	491.409	497.339	500.41	503.347	519.441	522.392	535.295	537.397	541.436	542.431	917.759	934.786	939.741	955.715	958.786	980.768	151.785	228.181	439.358	457.369	479.351	493.345	495.325	503.374	517.39	537.295
360	Fasciculic acid B	C36H60O9	636.424	126882-55-1	5-{[14-(5,6-dihydroxy-6-methylheptan-2-yl)-5,16-dihydroxy-2,6,6,11,15-pentamethyltetracyclo[8.7.0.0²,?.0¹¹,¹?]heptadec-1(10)-en-4-yl]oxy}-3-hydroxy-3-methyl-5-oxopentanoic acid	HMDB36438	FDB015325	https://foodb.ca/compounds/FDB015325	213.149	220.476	227.804	235.13	319.219	327.732	330.21	338.197	339.732	341.201	360.246	380.759	637.431	654.458	659.413	669.457	675.387	678.458	681.395	697.489	700.439	713.343	715.445	719.484	720.479	1273.85	1290.88	1295.84	1311.81	1314.88	1336.86	211.134	317.205	617.405	635.416	657.398	671.393	673.372	681.422	695.438	715.343
361	Fasciculic acid A	C36H60O8	620.429	126906-00-1	5-{[14-(5,6-dihydroxy-6-methylheptan-2-yl)-5-hydroxy-2,6,6,11,15-pentamethyltetracyclo[8.7.0.0²,?.0¹¹,¹?]heptadec-1(10)-en-4-yl]oxy}-3-hydroxy-3-methyl-5-oxopentanoic acid	HMDB36439	FDB015326	https://foodb.ca/compounds/FDB015326	207.817	215.144	222.472	229.799	311.222	319.735	322.213	330.2	331.735	333.204	352.248	372.762	621.436	638.463	643.418	653.462	659.392	662.463	665.4	681.494	684.445	697.348	699.45	703.489	704.484	1241.86	1258.89	1263.85	1279.82	1282.89	1304.87	205.802	309.207	601.41	619.422	641.403	655.398	657.377	665.427	679.443	699.348
362	Trigoneoside Xb	C45H76O19	920.498	290347-51-2	2-[(2-{[6,15-dihydroxy-7,9,13-trimethyl-6-(3-methyl-4-{[3,4,5-trihydroxy-6-(hydroxymethyl)oxan-2-yl]oxy}butyl)-5-oxapentacyclo[10.8.0.0^{2,9}.0^{4,8}.0^{13,18}]icosan-16-yl]oxy}-4,5-dihydroxy-6-(hydroxymethyl)oxan-3-yl)oxy]-6-methyloxane-3,4,5-triol	NULL	FDB015378	https://foodb.ca/compounds/FDB015378	307.84	315.167	322.495	329.822	461.256	469.77	472.247	480.234	481.77	483.238	502.283	522.796	921.505	938.532	943.487	953.532	959.461	962.532	965.469	981.563	984.514	997.417	999.519	1003.56	1004.55	1842	1859.03	1863.99	1879.96	1883.03	1905.01	305.825	459.242	901.48	919.491	941.473	955.467	957.447	965.496	979.512	999.417
363	Trigoneoside Xa	C45H76O19	920.498	290347-38-5	2-[(2-{[6,15-dihydroxy-7,9,13-trimethyl-6-(3-methyl-4-{[3,4,5-trihydroxy-6-(hydroxymethyl)oxan-2-yl]oxy}butyl)-5-oxapentacyclo[10.8.0.0²,?.0?,?.0¹³,¹?]icosan-16-yl]oxy}-4,5-dihydroxy-6-(hydroxymethyl)oxan-3-yl)oxy]-6-methyloxane-3,4,5-triol	HMDB36484	FDB015380	https://foodb.ca/compounds/FDB015380	307.84	315.167	322.495	329.822	461.256	469.77	472.247	480.234	481.77	483.238	502.283	522.796	921.505	938.532	943.487	953.532	959.461	962.532	965.469	981.563	984.514	997.417	999.519	1003.56	1004.55	1842	1859.03	1863.99	1879.96	1883.03	1905.01	305.825	459.242	901.48	919.491	941.473	955.467	957.447	965.496	979.512	999.417
364	Heliantriol A1	C30H50O3	458.376	26540-64-7	8a-(hydroxymethyl)-4,4,6a,6b,11,11,14b-heptamethyl-1,2,3,4,4a,5,6,6a,6b,7,8,8a,9,10,11,12,13,14,14a,14b-icosahydropicene-3,8-diol	HMDB36540	FDB015442	https://foodb.ca/compounds/FDB015442	153.799	161.127	168.454	175.781	230.195	238.709	241.186	249.173	250.709	252.177	271.222	291.735	459.383	476.41	481.365	491.409	497.339	500.41	503.347	519.441	522.392	535.295	537.397	541.436	542.431	917.759	934.786	939.741	955.715	958.786	980.768	151.785	228.181	439.358	457.369	479.351	493.345	495.325	503.374	517.39	537.295
365	Albigenic acid	C30H48O4	472.355	664-40-4	(4aR,5R,6aS,6bR,10S,12aR)-5,10-dihydroxy-2,2,6a,6b,9,9,12a-heptamethyl-1,2,3,4,4a,5,6,6a,6b,7,8,8a,9,10,11,12,12a,12b,13,14-icosahydropicene-4a-carboxylic acid	HMDB36638	FDB015558	https://foodb.ca/compounds/FDB015558	158.459	165.786	173.114	180.441	237.185	245.698	248.176	256.163	257.698	259.167	278.211	298.725	473.363	490.389	495.344	505.389	511.318	514.389	517.326	533.421	536.371	549.274	551.376	555.416	556.41	945.718	962.744	967.7	983.674	986.744	1008.73	156.444	235.17	453.337	471.348	493.33	507.325	509.304	517.353	531.369	551.274
366	Glyyunnansapogenin B	C30H48O5	488.35	20528-70-5	(2S,3R,4aS,6aS,6bR,9S,10S,12aR,14bR)-3,10-dihydroxy-9-(hydroxymethyl)-2,4a,6a,6b,9,12a-hexamethyl-1,2,3,4,4a,5,6,6a,6b,7,8,8a,9,10,11,12,12a,12b,13,14b-icosahydropicene-2-carboxylic acid	HMDB36639	FDB015559	https://foodb.ca/compounds/FDB015559	163.791	171.118	178.446	185.773	245.182	253.696	256.173	264.16	265.696	267.164	286.209	306.722	489.357	506.384	511.339	521.384	527.313	530.384	533.321	549.416	552.366	565.269	567.371	571.411	572.405	977.708	994.734	999.69	1015.66	1018.73	1040.72	161.776	243.168	469.332	487.343	509.325	523.32	525.299	533.348	547.364	567.269
367	Euscaphic acid	C30H48O5	488.35	53155-25-2	(1R,2R,4aS,6aS,6bR,8aR,10S,11R,12aR,12bR,14bS)-1,10,11-trihydroxy-1,2,6a,6b,9,9,12a-heptamethyl-1,2,3,4,4a,5,6,6a,6b,7,8,8a,9,10,11,12,12a,12b,13,14b-icosahydropicene-4a-carboxylic acid	HMDB36651	FDB015576	https://foodb.ca/compounds/FDB015576	163.791	171.118	178.446	185.773	245.182	253.696	256.173	264.16	265.696	267.164	286.209	306.722	489.357	506.384	511.339	521.384	527.313	530.384	533.321	549.416	552.366	565.269	567.371	571.411	572.405	977.708	994.734	999.69	1015.66	1018.73	1040.72	161.776	243.168	469.332	487.343	509.325	523.32	525.299	533.348	547.364	567.269
368	Tormentic acid	C30H48O5	488.35	13850-16-3	1,10,11-trihydroxy-1,2,6a,6b,9,9,12a-heptamethyl-1,2,3,4,4a,5,6,6a,6b,7,8,8a,9,10,11,12,12a,12b,13,14b-icosahydropicene-4a-carboxylic acid	NULL	FDB015577	https://foodb.ca/compounds/FDB015577	163.791	171.118	178.446	185.773	245.182	253.696	256.173	264.16	265.696	267.164	286.209	306.722	489.357	506.384	511.339	521.384	527.313	530.384	533.321	549.416	552.366	565.269	567.371	571.411	572.405	977.708	994.734	999.69	1015.66	1018.73	1040.72	161.776	243.168	469.332	487.343	509.325	523.32	525.299	533.348	547.364	567.269
369	Rubitic acid	C30H48O4	472.355	28348-90-5	(1S,2R,4aS,6aR,6bR,7R,10S,12aS,14bS)-7,10-dihydroxy-1,2,6a,6b,9,9,12a-heptamethyl-1,2,3,4,4a,5,6,6a,6b,7,8,8a,9,10,11,12,12a,12b,13,14b-icosahydropicene-4a-carboxylic acid	HMDB36654	FDB015580	https://foodb.ca/compounds/FDB015580	158.459	165.786	173.114	180.441	237.185	245.698	248.176	256.163	257.698	259.167	278.211	298.725	473.363	490.389	495.344	505.389	511.318	514.389	517.326	533.421	536.371	549.274	551.376	555.416	556.41	945.718	962.744	967.7	983.674	986.744	1008.73	156.444	235.17	453.337	471.348	493.33	507.325	509.304	517.353	531.369	551.274
370	Betulin	C30H50O2	442.381	473-98-3	5-(hydroxymethyl)-1,2,14,18,18-pentamethyl-8-(prop-1-en-2-yl)pentacyclo[11.8.0.0²,¹?.0?,?.0¹?,¹?]henicosan-17-ol	HMDB36838	FDB015789	https://foodb.ca/compounds/FDB015789	148.468	155.795	163.123	170.45	222.198	230.711	233.189	241.176	242.711	244.18	263.224	283.738	443.388	460.415	465.37	475.415	481.344	484.415	487.352	503.446	506.397	519.3	521.402	525.441	526.436	885.769	902.796	907.751	923.725	926.796	948.778	146.453	220.183	423.363	441.374	463.356	477.35	479.33	487.379	501.395	521.3
371	(3beta,6alpha,19alpha)-3,6,19-Trihydroxy-12-ursen-28-oic acid	C30H48O5	488.35	130289-31-5	1,8,10-trihydroxy-1,2,6a,6b,9,9,12a-heptamethyl-1,2,3,4,4a,5,6,6a,6b,7,8,8a,9,10,11,12,12a,12b,13,14b-icosahydropicene-4a-carboxylic acid	HMDB36961	FDB015931	https://foodb.ca/compounds/FDB015931	163.791	171.118	178.446	185.773	245.182	253.696	256.173	264.16	265.696	267.164	286.209	306.722	489.357	506.384	511.339	521.384	527.313	530.384	533.321	549.416	552.366	565.269	567.371	571.411	572.405	977.708	994.734	999.69	1015.66	1018.73	1040.72	161.776	243.168	469.332	487.343	509.325	523.32	525.299	533.348	547.364	567.269
372	(3b,7b,22x)-Cucurbita-5,24-diene-3,7,23-triol 7-glucoside	C36H60O8	620.429	NULL	2-{[5-hydroxy-14-(4-hydroxy-6-methylhept-5-en-2-yl)-1,6,6,11,15-pentamethyltetracyclo[8.7.0.0^{2,7}.0^{11,15}]heptadec-7-en-9-yl]oxy}-6-(hydroxymethyl)oxane-3,4,5-triol	HMDB37034	FDB016015	https://foodb.ca/compounds/FDB016015	207.817	215.144	222.472	229.799	311.222	319.735	322.213	330.2	331.735	333.204	352.248	372.762	621.436	638.463	643.418	653.462	659.392	662.463	665.4	681.494	684.445	697.348	699.45	703.489	704.484	1241.86	1258.89	1263.85	1279.82	1282.89	1304.87	205.802	309.207	601.41	619.422	641.403	655.398	657.377	665.427	679.443	699.348
373	(3alpha,16alpha)-13(18)-Oleanene-3,16-diol	C30H50O2	442.381	NULL	(3R,6aR,6bS,8R,8aS,14bR)-4,4,6a,6b,8a,11,11,14b-octamethyl-1,2,3,4,4a,5,6,6a,6b,7,8,8a,9,10,11,12,13,14,14a,14b-icosahydropicene-3,8-diol	HMDB34664	FDB016037	https://foodb.ca/compounds/FDB016037	148.468	155.795	163.123	170.45	222.198	230.711	233.189	241.176	242.711	244.18	263.224	283.738	443.388	460.415	465.37	475.415	481.344	484.415	487.352	503.446	506.397	519.3	521.402	525.441	526.436	885.769	902.796	907.751	923.725	926.796	948.778	146.453	220.183	423.363	441.374	463.356	477.35	479.33	487.379	501.395	521.3
374	Sanchinoside B1	C36H62O9	638.439	97744-96-2	2-({5,16-dihydroxy-14-[(2E)-6-hydroxy-6-methylhept-2-en-2-yl]-2,6,6,10,11-pentamethyltetracyclo[8.7.0.0²,?.0¹¹,¹?]heptadecan-8-yl}oxy)-6-(hydroxymethyl)oxane-3,4,5-triol	HMDB37129	FDB016123	https://foodb.ca/compounds/FDB016123	213.82	221.148	228.476	235.802	320.227	328.74	331.218	339.205	340.74	342.209	361.254	381.767	639.447	656.473	661.429	671.473	677.403	680.473	683.411	699.505	702.455	715.358	717.461	721.5	722.494	1277.89	1294.91	1299.87	1315.84	1318.91	1340.89	211.806	318.212	619.421	637.432	659.414	673.409	675.388	683.438	697.453	717.358
375	Ganoderiol E	C30H48O4	472.355	114567-46-3	5-hydroxy-14-[7-hydroxy-6-(hydroxymethyl)hept-5-en-2-yl]-2,6,6,11,15-pentamethyltetracyclo[8.7.0.0²,?.0¹¹,¹?]heptadec-1(10)-en-9-one	HMDB37779	FDB016921	https://foodb.ca/compounds/FDB016921	158.459	165.786	173.114	180.441	237.185	245.698	248.176	256.163	257.698	259.167	278.211	298.725	473.363	490.389	495.344	505.389	511.318	514.389	517.326	533.421	536.371	549.274	551.376	555.416	556.41	945.718	962.744	967.7	983.674	986.744	1008.73	156.444	235.17	453.337	471.348	493.33	507.325	509.304	517.353	531.369	551.274
376	Ganoderiol D	C30H48O5	488.35	114567-45-2	2,6,6,11,15-pentamethyl-14-(5,6,7-trihydroxy-6-methylheptan-2-yl)tetracyclo[8.7.0.0²,?.0¹¹,¹?]heptadec-1(10)-ene-5,9-dione	HMDB37782	FDB016924	https://foodb.ca/compounds/FDB016924	163.791	171.118	178.446	185.773	245.182	253.696	256.173	264.16	265.696	267.164	286.209	306.722	489.357	506.384	511.339	521.384	527.313	530.384	533.321	549.416	552.366	565.269	567.371	571.411	572.405	977.708	994.734	999.69	1015.66	1018.73	1040.72	161.776	243.168	469.332	487.343	509.325	523.32	525.299	533.348	547.364	567.269
377	Ganoderiol H	C30H50O5	490.366	114612-72-5	5-hydroxy-2,6,6,11,15-pentamethyl-14-(5,6,7-trihydroxy-6-methylheptan-2-yl)tetracyclo[8.7.0.0²,?.0¹¹,¹?]heptadec-1(10)-en-9-one	HMDB37783	FDB016925	https://foodb.ca/compounds/FDB016925	164.463	171.79	179.118	186.444	246.19	254.703	257.181	265.168	266.703	268.172	287.217	307.73	491.373	508.4	513.355	523.399	529.329	532.4	535.337	551.431	554.382	567.285	569.387	573.426	574.421	981.739	998.765	1003.72	1019.69	1022.77	1044.75	162.448	244.176	471.347	489.359	511.34	525.335	527.314	535.364	549.38	569.285
378	Ananasic acid	C30H48O5	488.35	60877-02-3	(2E)-2-methyl-6-{6,13,18-trihydroxy-7,7,12,16-tetramethylpentacyclo[9.7.0.0¹,³.0³,?.0¹²,¹?]octadecan-15-yl}hept-2-enoic acid	HMDB38116	FDB017341	https://foodb.ca/compounds/FDB017341	163.791	171.118	178.446	185.773	245.182	253.696	256.173	264.16	265.696	267.164	286.209	306.722	489.357	506.384	511.339	521.384	527.313	530.384	533.321	549.416	552.366	565.269	567.371	571.411	572.405	977.708	994.734	999.69	1015.66	1018.73	1040.72	161.776	243.168	469.332	487.343	509.325	523.32	525.299	533.348	547.364	567.269
379	Panaxadiol	C30H52O3	460.392	NULL	2,6,6,10,11-pentamethyl-14-(2,6,6-trimethyloxan-2-yl)tetracyclo[8.7.0.0²,?.0¹¹,¹?]heptadecane-5,16-diol	HMDB38243	FDB017535	https://foodb.ca/compounds/FDB017535	154.471	161.798	169.126	176.453	231.203	239.716	242.194	250.181	251.716	253.185	272.23	292.743	461.399	478.425	483.381	493.425	499.355	502.425	505.363	521.457	524.407	537.311	539.413	543.452	544.447	921.791	938.817	943.773	959.746	962.817	984.799	152.457	229.189	441.373	459.384	481.366	495.361	497.34	505.39	519.405	539.311
380	27-Hydroxymangiferolic acid	C30H48O4	472.355	17983-82-3	(2Z)-6-{6-hydroxy-7,7,12,16-tetramethylpentacyclo[9.7.0.0^{1,3}.0^{3,8}.0^{12,16}]octadecan-15-yl}-2-(hydroxymethyl)hept-2-enoic acid	HMDB36064	FDB017548	https://foodb.ca/compounds/FDB017548	158.459	165.786	173.114	180.441	237.185	245.698	248.176	256.163	257.698	259.167	278.211	298.725	473.363	490.389	495.344	505.389	511.318	514.389	517.326	533.421	536.371	549.274	551.376	555.416	556.41	945.718	962.744	967.7	983.674	986.744	1008.73	156.444	235.17	453.337	471.348	493.33	507.325	509.304	517.353	531.369	551.274
381	Goyaglycoside c	C38H62O9	662.439	333332-49-3	2-(hydroxymethyl)-6-({19-methoxy-8-[(4E)-6-methoxy-6-methylhept-4-en-2-yl]-5,9,17,17-tetramethyl-18-oxapentacyclo[10.5.2.0^{1,13}.0^{4,12}.0^{5,9}]nonadec-2-en-16-yl}oxy)oxane-3,4,5-triol	NULL	FDB017685	https://foodb.ca/compounds/FDB017685	221.82	229.148	236.476	243.802	332.227	340.74	343.218	351.205	352.74	354.209	373.254	393.767	663.447	680.473	685.429	695.473	701.403	704.473	707.411	723.505	726.455	739.358	741.461	745.5	746.494	1325.89	1342.91	1347.87	1363.84	1366.91	1388.89	219.806	330.212	643.421	661.432	683.414	697.409	699.388	707.438	721.453	741.358
382	Goyaglycoside d	C38H62O9	662.439	333332-50-6	2-(hydroxymethyl)-6-({19-methoxy-8-[(4E)-6-methoxy-6-methylhept-4-en-2-yl]-5,9,17,17-tetramethyl-18-oxapentacyclo[10.5.2.0¹,¹³.0?,¹².0?,?]nonadec-2-en-16-yl}oxy)oxane-3,4,5-triol	HMDB38349	FDB017686	https://foodb.ca/compounds/FDB017686	221.82	229.148	236.476	243.802	332.227	340.74	343.218	351.205	352.74	354.209	373.254	393.767	663.447	680.473	685.429	695.473	701.403	704.473	707.411	723.505	726.455	739.358	741.461	745.5	746.494	1325.89	1342.91	1347.87	1363.84	1366.91	1388.89	219.806	330.212	643.421	661.432	683.414	697.409	699.388	707.438	721.453	741.358
383	Desglucoparillin	C45H74O17	886.493	11025-83-5	2-[(4,5-dihydroxy-6-{5,7',9',13'-tetramethyl-5'-oxaspiro[oxane-2,6'-pentacyclo[10.8.0.0^{2,9}.0^{4,8}.0^{13,18}]icosane]oxy}-3-[(3,4,5-trihydroxy-6-methyloxan-2-yl)oxy]oxan-2-yl)methoxy]-6-(hydroxymethyl)oxane-3,4,5-triol	HMDB38382	FDB017726	https://foodb.ca/compounds/FDB017726	296.505	303.832	311.16	318.487	444.254	452.767	455.245	463.232	464.767	466.236	485.28	505.793	887.5	904.526	909.482	919.526	925.456	928.526	931.464	947.558	950.508	963.412	965.514	969.553	970.548	1773.99	1791.02	1795.97	1811.95	1815.02	1837	294.49	442.239	867.474	885.485	907.467	921.462	923.441	931.491	945.506	965.411
384	3alpha-Maniladiol	C30H50O2	442.381	122564-89-0	4,4,6a,6b,8a,11,11,14b-octamethyl-1,2,3,4,4a,5,6,6a,6b,7,8,8a,9,10,11,12,12a,14,14a,14b-icosahydropicene-3,8-diol	HMDB34550	FDB018114	https://foodb.ca/compounds/FDB018114	148.468	155.795	163.123	170.45	222.198	230.711	233.189	241.176	242.711	244.18	263.224	283.738	443.388	460.415	465.37	475.415	481.344	484.415	487.352	503.446	506.397	519.3	521.402	525.441	526.436	885.769	902.796	907.751	923.725	926.796	948.778	146.453	220.183	423.363	441.374	463.356	477.35	479.33	487.379	501.395	521.3
385	Coriandrinonediol	C30H50O3	458.376	87018-23-3	(6aR,6bR,8aR,12aR,12bR,14S,14bS)-10,14-dihydroxy-4,4,6a,6b,9,9,12a,14b-octamethyl-docosahydropicen-1-one	HMDB38799	FDB018224	https://foodb.ca/compounds/FDB018224	153.799	161.127	168.454	175.781	230.195	238.709	241.186	249.173	250.709	252.177	271.222	291.735	459.383	476.41	481.365	491.409	497.339	500.41	503.347	519.441	522.392	535.295	537.397	541.436	542.431	917.759	934.786	939.741	955.715	958.786	980.768	151.785	228.181	439.358	457.369	479.351	493.345	495.325	503.374	517.39	537.295
386	Heterobetulin	C30H50O3	458.376	74715-49-4	(3S,6aR,6bR,8S,8aS,12S,12bR,14bR)-8a-(hydroxymethyl)-4,4,6a,6b,11,12,14b-heptamethyl-1,2,3,4,4a,5,6,6a,6b,7,8,8a,9,12,12a,12b,13,14,14a,14b-icosahydropicene-3,8-diol	HMDB38800	FDB018225	https://foodb.ca/compounds/FDB018225	153.799	161.127	168.454	175.781	230.195	238.709	241.186	249.173	250.709	252.177	271.222	291.735	459.383	476.41	481.365	491.409	497.339	500.41	503.347	519.441	522.392	535.295	537.397	541.436	542.431	917.759	934.786	939.741	955.715	958.786	980.768	151.785	228.181	439.358	457.369	479.351	493.345	495.325	503.374	517.39	537.295
387	Heliantriol B1	C30H50O3	458.376	74715-48-3	(3S,6aR,6bR,8S,8aS,12S,12bR,14bR)-8a-(hydroxymethyl)-4,4,6a,6b,12,14b-hexamethyl-11-methylidene-docosahydropicene-3,8-diol	HMDB38801	FDB018226	https://foodb.ca/compounds/FDB018226	153.799	161.127	168.454	175.781	230.195	238.709	241.186	249.173	250.709	252.177	271.222	291.735	459.383	476.41	481.365	491.409	497.339	500.41	503.347	519.441	522.392	535.295	537.397	541.436	542.431	917.759	934.786	939.741	955.715	958.786	980.768	151.785	228.181	439.358	457.369	479.351	493.345	495.325	503.374	517.39	537.295
388	Heliantriol C	C30H50O3	458.376	71876-60-3	4,4,6a,6b,8a,11,12,14b-octamethyl-1,2,3,4,4a,5,6,6a,6b,7,8,8a,9,12,12a,12b,13,14,14a,14b-icosahydropicene-3,8,9-triol	HMDB38802	FDB018227	https://foodb.ca/compounds/FDB018227	153.799	161.127	168.454	175.781	230.195	238.709	241.186	249.173	250.709	252.177	271.222	291.735	459.383	476.41	481.365	491.409	497.339	500.41	503.347	519.441	522.392	535.295	537.397	541.436	542.431	917.759	934.786	939.741	955.715	958.786	980.768	151.785	228.181	439.358	457.369	479.351	493.345	495.325	503.374	517.39	537.295
389	Heliantriol F	C30H50O3	458.376	71876-59-0	11-(hydroxymethyl)-4,4,6a,6b,8a,12,14b-heptamethyl-1,2,3,4,4a,5,6,6a,6b,7,8,8a,9,12,12a,12b,13,14,14a,14b-icosahydropicene-3,8-diol	HMDB38803	FDB018228	https://foodb.ca/compounds/FDB018228	153.799	161.127	168.454	175.781	230.195	238.709	241.186	249.173	250.709	252.177	271.222	291.735	459.383	476.41	481.365	491.409	497.339	500.41	503.347	519.441	522.392	535.295	537.397	541.436	542.431	917.759	934.786	939.741	955.715	958.786	980.768	151.785	228.181	439.358	457.369	479.351	493.345	495.325	503.374	517.39	537.295
390	Notoginsenoside T1	C36H60O10	652.419	343962-53-8	2-({14-[(2E)-4-(3,3-dimethyloxiran-2-yl)-4-hydroxybut-2-en-2-yl]-5,16-dihydroxy-2,6,6,10,11-pentamethyltetracyclo[8.7.0.0^{2,7}.0^{11,15}]heptadecan-8-yl}oxy)-6-(hydroxymethyl)oxane-3,4,5-triol	HMDB39049	FDB018546	https://foodb.ca/compounds/FDB018546	218.48	225.807	233.135	240.462	327.217	335.73	338.208	346.195	347.73	349.199	368.243	388.756	653.426	670.452	675.408	685.452	691.382	694.452	697.39	713.484	716.434	729.338	731.44	735.479	736.474	1305.84	1322.87	1327.83	1343.8	1346.87	1368.85	216.466	325.202	633.4	651.411	673.393	687.388	689.367	697.417	711.433	731.338
391	Notoginsenoside T2	C37H62O10	666.434	343962-54-9	2-({14-[(2E)-4-(3,3-dimethyloxiran-2-yl)-4-methoxybut-2-en-2-yl]-5,16-dihydroxy-2,6,6,10,11-pentamethyltetracyclo[8.7.0.0^{2,7}.0^{11,15}]heptadecan-8-yl}oxy)-6-(hydroxymethyl)oxane-3,4,5-triol	HMDB39050	FDB018547	https://foodb.ca/compounds/FDB018547	223.152	230.479	237.807	245.134	334.224	342.738	345.215	353.202	354.738	356.206	375.251	395.764	667.442	684.468	689.424	699.468	705.397	708.468	711.405	727.5	730.45	743.353	745.456	749.495	750.489	1333.88	1350.9	1355.86	1371.83	1374.9	1396.88	221.137	332.21	647.416	665.427	687.409	701.404	703.383	711.433	725.448	745.353
392	Soyasapogenol F	C30H50O3	458.376	97503-03-2	(3S,4S,6aR,6bS,8aR,9R,14aR,14bR)-4-(hydroxymethyl)-4,6a,6b,8a,11,11,14b-heptamethyl-1,2,3,4,4a,5,6,6a,6b,7,8,8a,9,10,11,12,13,14,14a,14b-icosahydropicene-3,9-diol	HMDB39212	FDB018743	https://foodb.ca/compounds/FDB018743	153.799	161.127	168.454	175.781	230.195	238.709	241.186	249.173	250.709	252.177	271.222	291.735	459.383	476.41	481.365	491.409	497.339	500.41	503.347	519.441	522.392	535.295	537.397	541.436	542.431	917.759	934.786	939.741	955.715	958.786	980.768	151.785	228.181	439.358	457.369	479.351	493.345	495.325	503.374	517.39	537.295
393	Tuberoside A (Ullucus tuberosus)	C48H76O19	956.498	107241-05-4	6-{[4,4,6a,6b,11,11,14b-heptamethyl-8a-({[3,4,5-trihydroxy-6-(hydroxymethyl)oxan-2-yl]oxy}carbonyl)-1,2,3,4,4a,5,6,6a,6b,7,8,8a,9,10,11,12,12a,14,14a,14b-icosahydropicen-3-yl]oxy}-4,5-dihydroxy-3-{[3,4,5-trihydroxy-6-(hydroxymethyl)oxan-2-yl]oxy}oxane-2-carboxylic acid	HMDB39279	FDB018824	https://foodb.ca/compounds/FDB018824	319.84	327.167	334.495	341.822	479.256	487.77	490.247	498.234	499.77	501.238	520.283	540.796	957.505	974.532	979.487	989.532	995.461	998.532	1001.47	1017.56	1020.51	1033.42	1035.52	1039.56	1040.55	1914	1931.03	1935.99	1951.96	1955.03	1977.01	317.825	477.242	937.48	955.491	977.473	991.467	993.447	1001.5	1015.51	1035.42
394	Quinquenoside F1	C42H74O15	818.503	336161-28-5	2-[(4,5-dihydroxy-2-{[16-hydroxy-2,6,6,10,11-pentamethyl-14-(2,5,6-trihydroxy-6-methylheptan-2-yl)tetracyclo[8.7.0.0²,?.0¹¹,¹?]heptadecan-5-yl]oxy}-6-(hydroxymethyl)oxan-3-yl)oxy]-6-(hydroxymethyl)oxane-3,4,5-triol	HMDB39398	FDB018972	https://foodb.ca/compounds/FDB018972	273.842	281.169	288.497	295.823	410.259	418.772	421.25	429.237	430.772	432.241	451.285	471.798	819.51	836.537	841.492	851.536	857.466	860.537	863.474	879.568	882.519	895.422	897.524	901.563	902.558	1638.01	1655.04	1659.99	1675.97	1679.04	1701.02	271.827	408.244	799.484	817.495	839.477	853.472	855.451	863.501	877.517	897.422
395	Trigofoenoside B	C45H76O19	920.498	99753-11-4	2-[(6-{[6,15-dihydroxy-7,9,13-trimethyl-6-(3-methyl-4-{[3,4,5-trihydroxy-6-(hydroxymethyl)oxan-2-yl]oxy}butyl)-5-oxapentacyclo[10.8.0.0²,?.0?,?.0¹³,¹?]icosan-16-yl]oxy}-4,5-dihydroxy-2-(hydroxymethyl)oxan-3-yl)oxy]-6-methyloxane-3,4,5-triol	HMDB39485	FDB019090	https://foodb.ca/compounds/FDB019090	307.84	315.167	322.495	329.822	461.256	469.77	472.247	480.234	481.77	483.238	502.283	522.796	921.505	938.532	943.487	953.532	959.461	962.532	965.469	981.563	984.514	997.417	999.519	1003.56	1004.55	1842	1859.03	1863.99	1879.96	1883.03	1905.01	305.825	459.242	901.48	919.491	941.473	955.467	957.447	965.496	979.512	999.417
396	Phaseoluside A	C48H80O18	944.534	137231-80-2	2-[(5-hydroxy-6-{[9-hydroxy-4-(hydroxymethyl)-4,6a,6b,8a,11,11,14b-heptamethyl-1,2,3,4,4a,5,6,6a,6b,7,8,8a,9,10,11,12,12a,14,14a,14b-icosahydropicen-3-yl]oxy}-2-(hydroxymethyl)-4-{[3,4,5-trihydroxy-6-(hydroxymethyl)oxan-2-yl]oxy}oxan-3-yl)oxy]-6-(hydroxymethyl)oxane-3,4,5-triol	HMDB39519	FDB019130	https://foodb.ca/compounds/FDB019130	315.852	323.179	330.507	337.834	473.275	481.788	484.265	492.252	493.788	495.256	514.301	534.814	945.542	962.568	967.524	977.568	983.498	986.568	989.506	1005.6	1008.55	1021.45	1023.56	1027.59	1028.59	1890.08	1907.1	1912.06	1928.03	1931.1	1953.08	313.838	471.26	925.516	943.527	965.509	979.504	981.483	989.533	1003.55	1023.45
397	Soyasapogenol B 24-O-b-D-glucoside	C36H60O8	620.429	115334-08-2	2-[(3,9-dihydroxy-4,6a,6b,8a,11,11,14b-heptamethyl-1,2,3,4,4a,5,6,6a,6b,7,8,8a,9,10,11,12,12a,14,14a,14b-icosahydropicen-4-yl)methoxy]-6-(hydroxymethyl)oxane-3,4,5-triol	HMDB39520	FDB019131	https://foodb.ca/compounds/FDB019131	207.817	215.144	222.472	229.799	311.222	319.735	322.213	330.2	331.735	333.204	352.248	372.762	621.436	638.463	643.418	653.462	659.392	662.463	665.4	681.494	684.445	697.348	699.45	703.489	704.484	1241.86	1258.89	1263.85	1279.82	1282.89	1304.87	205.802	309.207	601.41	619.422	641.403	655.398	657.377	665.427	679.443	699.348
398	Cynarasaponin C	C42H66O14	794.445	117804-09-8	6-{[4,4,6a,6b,11,12,14b-heptamethyl-8a-({[3,4,5-trihydroxy-6-(hydroxymethyl)oxan-2-yl]oxy}carbonyl)-1,2,3,4,4a,5,6,6a,6b,7,8,8a,9,10,11,12,12a,14,14a,14b-icosahydropicen-3-yl]oxy}-3,4,5-trihydroxyoxane-2-carboxylic acid	HMDB39543	FDB019162	https://foodb.ca/compounds/FDB019162	265.822	273.15	280.478	287.804	398.23	406.743	409.221	417.208	418.743	420.212	439.256	459.77	795.453	812.479	817.434	827.479	833.408	836.479	839.416	855.511	858.461	871.364	873.466	877.506	878.5	1589.9	1606.92	1611.88	1627.85	1630.92	1652.91	263.808	396.215	775.427	793.438	815.42	829.415	831.394	839.443	853.459	873.364
399	Ginsenoside RA0	C60H102O28	1270.66	112722-00-6	2-({2-[(4,5-dihydroxy-2-{[16-hydroxy-2,6,6,10,11-pentamethyl-14-(6-methyl-2-{[3,4,5-trihydroxy-6-({[3,4,5-trihydroxy-6-(hydroxymethyl)oxan-2-yl]oxy}methyl)oxan-2-yl]oxy}hept-5-en-2-yl)tetracyclo[8.7.0.0²,?.0¹¹,¹?]heptadecan-5-yl]oxy}-6-(hydroxymethyl)oxan-3-yl)oxy]-4,5-dihydroxy-6-(hydroxymethyl)oxan-3-yl}oxy)-6-(hydroxymethyl)oxane-3,4,5-triol	HMDB39550	FDB019169	https://foodb.ca/compounds/FDB019169	424.559	431.887	439.214	446.541	636.335	644.848	647.326	655.313	656.848	658.317	677.362	697.875	1271.66	1288.69	1293.64	1303.69	1309.62	1312.69	1315.63	1331.72	1334.67	1347.57	1349.68	1353.72	1354.71	2542.32	2559.35	2564.3	2580.27	2583.35	2605.33	422.545	634.321	1251.64	1269.65	1291.63	1305.63	1307.6	1315.65	1329.67	1349.57
400	Ginsenoside M6a	C48H82O19	962.545	93376-72-8	2-{[(4E)-2-(5-{[4,5-dihydroxy-6-(hydroxymethyl)-3-{[3,4,5-trihydroxy-6-(hydroxymethyl)oxan-2-yl]oxy}oxan-2-yl]oxy}-16-hydroxy-2,6,6,10,11-pentamethyltetracyclo[8.7.0.0^{2,7}.0^{11,15}]heptadecan-14-yl)-6-hydroxy-6-methylhept-4-en-2-yl]oxy}-6-(hydroxymethyl)oxane-3,4,5-triol	NULL	FDB019180	https://foodb.ca/compounds/FDB019180	321.856	329.183	336.511	343.838	482.28	490.793	493.271	501.258	502.793	504.262	523.306	543.82	963.552	980.579	985.534	995.579	1001.51	1004.58	1007.52	1023.61	1026.56	1039.46	1041.57	1045.61	1046.6	1926.1	1943.12	1948.08	1964.05	1967.12	1989.11	319.841	480.265	943.527	961.538	983.52	997.514	999.494	1007.54	1021.56	1041.46
401	Ginsenoside La	C42H70O13	782.482	123617-34-5	2-{[1,2,6,6,10,17-hexamethyl-15-(2-methylprop-1-en-1-yl)-17-{[3,4,5-trihydroxy-6-(hydroxymethyl)oxan-2-yl]oxy}-14-oxapentacyclo[11.7.1.0²,¹¹.0?,¹?.0¹?,²¹]henicosan-7-yl]oxy}-6-(hydroxymethyl)oxane-3,4,5-triol	HMDB39647	FDB019276	https://foodb.ca/compounds/FDB019276	261.834	269.162	276.49	283.816	392.248	400.761	403.239	411.226	412.761	414.23	433.275	453.788	783.489	800.515	805.471	815.515	821.445	824.515	827.453	843.547	846.497	859.401	861.503	865.542	866.537	1565.97	1583	1587.95	1603.93	1607	1628.98	259.82	390.234	763.463	781.474	803.456	817.451	819.43	827.48	841.495	861.401
402	20,24-Epoxy-25,26-dihydroxydammaran-3-one	C30H50O4	474.371	146830-04-8	14-[5-(1,2-dihydroxypropan-2-yl)-2-methyloxolan-2-yl]-2,6,6,10,11-pentamethyltetracyclo[8.7.0.0²,?.0¹¹,¹?]heptadecan-5-one	HMDB39692	FDB019321	https://foodb.ca/compounds/FDB019321	159.131	166.458	173.786	181.113	238.193	246.706	249.184	257.171	258.706	260.175	279.219	299.733	475.378	492.405	497.36	507.404	513.334	516.405	519.342	535.436	538.387	551.29	553.392	557.431	558.426	949.749	966.776	971.731	987.705	990.776	1012.76	157.116	236.178	455.353	473.364	495.346	509.34	511.32	519.369	533.385	553.29
403	3beta-Cycloart-5-ene-3,25-diol	C30H50O2	442.381	151676-48-1	15-(6-hydroxy-6-methylheptan-2-yl)-7,7,12,16-tetramethylpentacyclo[9.7.0.0^{1,3}.0^{3,8}.0^{12,16}]octadec-8-en-6-ol	HMDB39753	FDB019401	https://foodb.ca/compounds/FDB019401	148.468	155.795	163.123	170.45	222.198	230.711	233.189	241.176	242.711	244.18	263.224	283.738	443.388	460.415	465.37	475.415	481.344	484.415	487.352	503.446	506.397	519.3	521.402	525.441	526.436	885.769	902.796	907.751	923.725	926.796	948.778	146.453	220.183	423.363	441.374	463.356	477.35	479.33	487.379	501.395	521.3
404	Ginsenoside M6-bc	C48H82O19	962.545	93376-73-9	2-[(4,5-dihydroxy-2-{[16-hydroxy-14-(5-hydroxy-6-methyl-2-{[3,4,5-trihydroxy-6-(hydroxymethyl)oxan-2-yl]oxy}hept-6-en-2-yl)-2,6,6,10,11-pentamethyltetracyclo[8.7.0.0^{2,7}.0^{11,15}]heptadecan-5-yl]oxy}-6-(hydroxymethyl)oxan-3-yl)oxy]-6-(hydroxymethyl)oxane-3,4,5-triol	NULL	FDB019422	https://foodb.ca/compounds/FDB019422	321.856	329.183	336.511	343.838	482.28	490.793	493.271	501.258	502.793	504.262	523.306	543.82	963.552	980.579	985.534	995.579	1001.51	1004.58	1007.52	1023.61	1026.56	1039.46	1041.57	1045.61	1046.6	1926.1	1943.12	1948.08	1964.05	1967.12	1989.11	319.841	480.265	943.527	961.538	983.52	997.514	999.494	1007.54	1021.56	1041.46
405	Cloversaponin I	C36H56O9	632.392	143519-22-6	3,4,5-trihydroxy-6-{[4-(hydroxymethyl)-4,6a,6b,8a,11,11,14b-heptamethyl-9-oxo-1,2,3,4,4a,5,6,6a,6b,7,8,8a,9,10,11,12,12a,14,14a,14b-icosahydropicen-3-yl]oxy}oxane-2-carboxylic acid	HMDB39892	FDB019552	https://foodb.ca/compounds/FDB019552	211.805	219.132	226.46	233.787	317.203	325.717	328.194	336.181	337.717	339.185	358.23	378.743	633.4	650.426	655.382	665.426	671.356	674.426	677.364	693.458	696.408	709.311	711.414	715.453	716.448	1265.79	1282.82	1287.77	1303.75	1306.82	1328.8	209.79	315.189	613.374	631.385	653.367	667.362	669.341	677.391	691.406	711.311
406	Notoginsenoside L	C53H90O22	1078.59	394246-58-3	2-[(6-{[2-(5-{[4,5-dihydroxy-6-(hydroxymethyl)-3-[(3,4,5-trihydroxyoxan-2-yl)oxy]oxan-2-yl]oxy}-16-hydroxy-2,6,6,10,11-pentamethyltetracyclo[8.7.0.0²,?.0¹¹,¹?]heptadecan-14-yl)-6-methylhept-5-en-2-yl]oxy}-3,4,5-trihydroxyoxan-2-yl)methoxy]-6-(hydroxymethyl)oxane-3,4,5-triol	HMDB39942	FDB019604	https://foodb.ca/compounds/FDB019604	360.538	367.865	375.193	382.52	540.303	548.817	551.294	559.281	560.817	562.285	581.33	601.843	1079.6	1096.63	1101.58	1111.63	1117.56	1120.63	1123.56	1139.66	1142.61	1155.51	1157.61	1161.65	1162.65	2158.19	2175.22	2180.17	2196.15	2199.22	2221.2	358.524	538.289	1059.57	1077.59	1099.57	1113.56	1115.54	1123.59	1137.61	1157.51
407	Notoginsenoside M	C48H82O19	962.545	394246-74-3	2-{[2-(5,16-dihydroxy-2,6,6,10,11-pentamethyl-8-{[3,4,5-trihydroxy-6-({[3,4,5-trihydroxy-6-(hydroxymethyl)oxan-2-yl]oxy}methyl)oxan-2-yl]oxy}tetracyclo[8.7.0.0^{2,7}.0^{11,15}]heptadecan-14-yl)-6-methylhept-5-en-2-yl]oxy}-6-(hydroxymethyl)oxane-3,4,5-triol	HMDB39944	FDB019606	https://foodb.ca/compounds/FDB019606	321.856	329.183	336.511	343.838	482.28	490.793	493.271	501.258	502.793	504.262	523.306	543.82	963.552	980.579	985.534	995.579	1001.51	1004.58	1007.52	1023.61	1026.56	1039.46	1041.57	1045.61	1046.6	1926.1	1943.12	1948.08	1964.05	1967.12	1989.11	319.841	480.265	943.527	961.538	983.52	997.514	999.494	1007.54	1021.56	1041.46
408	16beta-Hydroxystellatogenin	C30H48O5	488.35	152218-60-5	2,10-dihydroxy-19-(2-hydroxypropan-2-yl)-4,5,9,9,13-pentamethyl-21-oxahexacyclo[18.2.1.0¹,¹?.0?,¹?.0?,¹?.0?,¹³]tricosan-22-one	HMDB40391	FDB020123	https://foodb.ca/compounds/FDB020123	163.791	171.118	178.446	185.773	245.182	253.696	256.173	264.16	265.696	267.164	286.209	306.722	489.357	506.384	511.339	521.384	527.313	530.384	533.321	549.416	552.366	565.269	567.371	571.411	572.405	977.708	994.734	999.69	1015.66	1018.73	1040.72	161.776	243.168	469.332	487.343	509.325	523.32	525.299	533.348	547.364	567.269
409	Ginsenoside A1	C42H72O14	800.492	69884-00-0	2-{[2-({5,16-dihydroxy-14-[5-(2-hydroxypropan-2-yl)-2-methyloxolan-2-yl]-2,6,6,10,11-pentamethyltetracyclo[8.7.0.0^{2,7}.0^{11,15}]heptadecan-8-yl}oxy)-4,5-dihydroxy-6-(hydroxymethyl)oxan-3-yl]oxy}-6-methyloxane-3,4,5-triol	HMDB40416	FDB020148	https://foodb.ca/compounds/FDB020148	267.838	275.165	282.493	289.82	401.253	409.767	412.244	420.231	421.767	423.235	442.28	462.793	801.499	818.526	823.481	833.526	839.455	842.526	845.463	861.558	864.508	877.411	879.513	883.553	884.547	1601.99	1619.02	1623.97	1639.95	1643.02	1665	265.823	399.239	781.474	799.485	821.467	835.462	837.441	845.49	859.506	879.411
410	Majonoside R1	C42H72O15	816.487	81534-62-5	2-{[2-({5,16-dihydroxy-14-[5-(2-hydroxypropan-2-yl)-2-methyloxolan-2-yl]-2,6,6,10,11-pentamethyltetracyclo[8.7.0.0^{2,7}.0^{11,15}]heptadecan-8-yl}oxy)-4,5-dihydroxy-6-(hydroxymethyl)oxan-3-yl]oxy}-6-(hydroxymethyl)oxane-3,4,5-triol	HMDB40417	FDB020149	https://foodb.ca/compounds/FDB020149	273.17	280.497	287.825	295.152	409.251	417.764	420.242	428.229	429.764	431.233	450.277	470.791	817.494	834.521	839.476	849.521	855.45	858.521	861.458	877.552	880.503	893.406	895.508	899.547	900.542	1633.98	1651.01	1655.96	1671.94	1675.01	1696.99	271.155	407.236	797.469	815.48	837.462	851.457	853.436	861.485	875.501	895.406
411	Majonoside R2	C41H70O14	786.477	81534-63-6	2-{[2-({5,16-dihydroxy-14-[5-(2-hydroxypropan-2-yl)-2-methyloxolan-2-yl]-2,6,6,10,11-pentamethyltetracyclo[8.7.0.0^{2,7}.0^{11,15}]heptadecan-8-yl}oxy)-4,5-dihydroxy-6-(hydroxymethyl)oxan-3-yl]oxy}oxane-3,4,5-triol	HMDB40418	FDB020150	https://foodb.ca/compounds/FDB020150	263.166	270.493	277.821	285.148	394.246	402.759	405.237	413.223	414.759	416.227	435.272	455.785	787.484	804.51	809.466	819.51	825.44	828.51	831.448	847.542	850.492	863.396	865.498	869.537	870.532	1573.96	1590.99	1595.94	1611.92	1614.99	1636.97	261.152	392.231	767.458	785.469	807.451	821.446	823.425	831.475	845.49	865.395
412	Pseudoginsenoside Rc1	C50H84O19	988.561	102805-32-3	{6-[(4,5-dihydroxy-2-{[16-hydroxy-2,6,6,10,11-pentamethyl-14-(6-methyl-2-{[3,4,5-trihydroxy-6-(hydroxymethyl)oxan-2-yl]oxy}hept-5-en-2-yl)tetracyclo[8.7.0.0^{2,7}.0^{11,15}]heptadecan-5-yl]oxy}-6-(hydroxymethyl)oxan-3-yl)oxy]-3,4,5-trihydroxyoxan-2-yl}methyl acetate	HMDB40467	FDB020221	https://foodb.ca/compounds/FDB020221	330.528	337.855	345.183	352.509	495.288	503.801	506.279	514.266	515.801	517.27	536.314	556.827	989.568	1006.59	1011.55	1021.59	1027.52	1030.59	1033.53	1049.63	1052.58	1065.48	1067.58	1071.62	1072.62	1978.13	1995.16	2000.11	2016.08	2019.16	2041.14	328.513	493.273	969.542	987.553	1009.54	1023.53	1025.51	1033.56	1047.57	1067.48
413	Pseudoginsenoside RT3	C41H70O13	770.482	98474-75-0	2-[(2-{5,16-dihydroxy-2,6,6,10,11-pentamethyl-8-[(3,4,5-trihydroxyoxan-2-yl)oxy]tetracyclo[8.7.0.0²,?.0¹¹,¹?]heptadecan-14-yl}-6-methylhept-5-en-2-yl)oxy]-6-(hydroxymethyl)oxane-3,4,5-triol	HMDB40491	FDB020252	https://foodb.ca/compounds/FDB020252	257.834	265.162	272.49	279.816	386.248	394.761	397.239	405.226	406.761	408.23	427.275	447.788	771.489	788.515	793.471	803.515	809.445	812.515	815.453	831.547	834.497	847.401	849.503	853.542	854.537	1541.97	1559	1563.95	1579.93	1583	1604.98	255.82	384.234	751.463	769.474	791.456	805.451	807.43	815.48	829.495	849.401
414	Notoginsenoside R6	C48H82O19	962.545	87741-78-4	2-{[2-(5,16-dihydroxy-2,6,6,10,11-pentamethyl-8-{[3,4,5-trihydroxy-6-(hydroxymethyl)oxan-2-yl]oxy}tetracyclo[8.7.0.0^{2,7}.0^{11,15}]heptadecan-14-yl)-6-methylhept-5-en-2-yl]oxy}-6-({[3,4,5-trihydroxy-6-(hydroxymethyl)oxan-2-yl]oxy}methyl)oxane-3,4,5-triol	NULL	FDB020253	https://foodb.ca/compounds/FDB020253	321.856	329.183	336.511	343.838	482.28	490.793	493.271	501.258	502.793	504.262	523.306	543.82	963.552	980.579	985.534	995.579	1001.51	1004.58	1007.52	1023.61	1026.56	1039.46	1041.57	1045.61	1046.6	1926.1	1943.12	1948.08	1964.05	1967.12	1989.11	319.841	480.265	943.527	961.538	983.52	997.514	999.494	1007.54	1021.56	1041.46
415	Notoginsenoside R3	C48H82O19	962.545	87741-76-2	2-[(6-{[2-(5,16-dihydroxy-2,6,6,10,11-pentamethyl-8-{[3,4,5-trihydroxy-6-(hydroxymethyl)oxan-2-yl]oxy}tetracyclo[8.7.0.0²,?.0¹¹,¹?]heptadecan-14-yl)-6-methylhept-5-en-2-yl]oxy}-3,4,5-trihydroxyoxan-2-yl)methoxy]-6-(hydroxymethyl)oxane-3,4,5-triol	HMDB40492	FDB020254	https://foodb.ca/compounds/FDB020254	321.856	329.183	336.511	343.838	482.28	490.793	493.271	501.258	502.793	504.262	523.306	543.82	963.552	980.579	985.534	995.579	1001.51	1004.58	1007.52	1023.61	1026.56	1039.46	1041.57	1045.61	1046.6	1926.1	1943.12	1948.08	1964.05	1967.12	1989.11	319.841	480.265	943.527	961.538	983.52	997.514	999.494	1007.54	1021.56	1041.46
416	Sanguisorbin B	C35H56O7	588.403	32180-34-0	1,2,6a,6b,9,9,12a-heptamethyl-10-[(3,4,5-trihydroxyoxan-2-yl)oxy]-1,2,3,4,4a,5,6,6a,6b,7,8,8a,9,10,11,12,12a,12b,13,14b-icosahydropicene-4a-carboxylic acid	HMDB40524	FDB020291	https://foodb.ca/compounds/FDB020291	197.141	204.469	211.797	219.123	295.209	303.722	306.2	314.187	315.722	317.191	336.235	356.748	589.41	606.436	611.392	621.436	627.366	630.436	633.374	649.468	652.418	665.322	667.424	671.463	672.458	1177.81	1194.84	1199.79	1215.77	1218.84	1240.82	195.127	293.194	569.384	587.395	609.377	623.372	625.351	633.401	647.416	667.321
417	(3b,24x)-Cycloartane-3-oxo-24,25-diol	C30H50O3	458.376	NULL	15-(5,6-dihydroxy-6-methylheptan-2-yl)-7,7,12,16-tetramethylpentacyclo[9.7.0.0^{1,3}.0^{3,8}.0^{12,16}]octadecan-6-one	HMDB40553	FDB020328	https://foodb.ca/compounds/FDB020328	153.799	161.127	168.454	175.781	230.195	238.709	241.186	249.173	250.709	252.177	271.222	291.735	459.383	476.41	481.365	491.409	497.339	500.41	503.347	519.441	522.392	535.295	537.397	541.436	542.431	917.759	934.786	939.741	955.715	958.786	980.768	151.785	228.181	439.358	457.369	479.351	493.345	495.325	503.374	517.39	537.295
418	Mabioside D	C42H70O14	798.477	156980-55-1	1,2,7,13,17,17-hexamethyl-6-(3-methylbut-2-en-1-yl)-16-[(3,4,5-trihydroxy-6-{[(3,4,5-trihydroxy-6-methyloxan-2-yl)oxy]methyl}oxan-2-yl)oxy]-5-oxapentacyclo[10.8.0.0²,?.0?,?.0¹³,¹?]icosane-3,4,7-triol	HMDB40655	FDB020450	https://foodb.ca/compounds/FDB020450	267.166	274.493	281.821	289.148	400.246	408.759	411.237	419.223	420.759	422.227	441.272	461.785	799.484	816.51	821.466	831.51	837.44	840.51	843.448	859.542	862.492	875.396	877.498	881.537	882.532	1597.96	1614.99	1619.94	1635.92	1638.99	1660.97	265.152	398.231	779.458	797.469	819.451	833.446	835.425	843.475	857.49	877.395
419	Vinaginsenoside R9	C48H82O19	962.545	156042-23-8	2-[(4,5-dihydroxy-2-{[16-hydroxy-14-(5-hydroxy-6-methyl-2-{[3,4,5-trihydroxy-6-(hydroxymethyl)oxan-2-yl]oxy}hept-6-en-2-yl)-2,6,6,10,11-pentamethyltetracyclo[8.7.0.0²,?.0¹¹,¹?]heptadecan-5-yl]oxy}-6-(hydroxymethyl)oxan-3-yl)oxy]-6-(hydroxymethyl)oxane-3,4,5-triol	HMDB30511	FDB020463	https://foodb.ca/compounds/FDB020463	321.856	329.183	336.511	343.838	482.28	490.793	493.271	501.258	502.793	504.262	523.306	543.82	963.552	980.579	985.534	995.579	1001.51	1004.58	1007.52	1023.61	1026.56	1039.46	1041.57	1045.61	1046.6	1926.1	1943.12	1948.08	1964.05	1967.12	1989.11	319.841	480.265	943.527	961.538	983.52	997.514	999.494	1007.54	1021.56	1041.46
420	Vinaginsenoside R14	C41H70O15	802.471	156398-73-1	2-{[2-({14-[5-(1,2-dihydroxypropan-2-yl)-2-methyloxolan-2-yl]-5,16-dihydroxy-2,6,6,10,11-pentamethyltetracyclo[8.7.0.0²,?.0¹¹,¹?]heptadecan-8-yl}oxy)-4,5-dihydroxy-6-(hydroxymethyl)oxan-3-yl]oxy}oxane-3,4,5-triol	HMDB40779	FDB020595	https://foodb.ca/compounds/FDB020595	268.498	275.825	283.153	290.48	402.243	410.756	413.234	421.221	422.756	424.225	443.27	463.783	803.479	820.505	825.461	835.505	841.435	844.505	847.443	863.537	866.487	879.391	881.493	885.532	886.527	1605.95	1622.98	1627.93	1643.91	1646.98	1668.96	266.483	400.228	783.453	801.464	823.446	837.441	839.42	847.47	861.485	881.39
421	Vinaginsenoside R10	C36H62O10	654.434	156398-69-5	(2R,3R,4S,5S,6R)-2-{[(2R,5S,8S,10R,11R,16R)-5,16-dihydroxy-14-[(2S,5R)-5-hydroxy-2,6,6-trimethyloxan-2-yl]-2,6,6,10,11-pentamethyltetracyclo[8.7.0.0²,?.0¹¹,¹?]heptadecan-8-yl]oxy}-6-(hydroxymethyl)oxane-3,4,5-triol	HMDB40780	FDB020596	https://foodb.ca/compounds/FDB020596	219.152	226.479	233.807	241.134	328.224	336.738	339.215	347.202	348.738	350.206	369.251	389.764	655.442	672.468	677.424	687.468	693.397	696.468	699.405	715.5	718.45	731.353	733.456	737.495	738.489	1309.88	1326.9	1331.86	1347.83	1350.9	1372.88	217.137	326.21	635.416	653.427	675.409	689.404	691.383	699.433	713.448	733.353
422	Vinaginsenoside R11	C41H70O14	786.477	156398-70-8	2-[(2-{[5,16-dihydroxy-14-(5-hydroxy-2,6,6-trimethyloxan-2-yl)-2,6,6,10,11-pentamethyltetracyclo[8.7.0.0²,?.0¹¹,¹?]heptadecan-8-yl]oxy}-4,5-dihydroxy-6-(hydroxymethyl)oxan-3-yl)oxy]oxane-3,4,5-triol	HMDB40781	FDB020597	https://foodb.ca/compounds/FDB020597	263.166	270.493	277.821	285.148	394.246	402.759	405.237	413.223	414.759	416.227	435.272	455.785	787.484	804.51	809.466	819.51	825.44	828.51	831.448	847.542	850.492	863.396	865.498	869.537	870.532	1573.96	1590.99	1595.94	1611.92	1614.99	1636.97	261.152	392.231	767.458	785.469	807.451	821.446	823.425	831.475	845.49	865.395
423	Vinaginsenoside R12	C36H64O11	672.445	156398-71-9	2-{[5,16-dihydroxy-2,6,6,10,11-pentamethyl-14-(2,5,6-trihydroxy-6-methylheptan-2-yl)tetracyclo[8.7.0.0^{2,7}.0^{11,15}]heptadecan-8-yl]oxy}-6-(hydroxymethyl)oxane-3,4,5-triol	HMDB40782	FDB020598	https://foodb.ca/compounds/FDB020598	225.156	232.483	239.811	247.138	337.23	345.743	348.221	356.208	357.743	359.212	378.256	398.77	673.452	690.479	695.434	705.478	711.408	714.479	717.416	733.51	736.461	749.364	751.466	755.505	756.5	1345.9	1362.92	1367.88	1383.85	1386.92	1408.91	223.141	335.215	653.426	671.438	693.42	707.414	709.393	717.443	731.459	751.364
424	Vinaginsenoside R7	C53H90O22	1078.59	156009-83-5	2-[(2-{5-[(3-{[4,5-dihydroxy-6-(hydroxymethyl)-3-[(3,4,5-trihydroxyoxan-2-yl)oxy]oxan-2-yl]oxy}-4,5-dihydroxy-6-(hydroxymethyl)oxan-2-yl)oxy]-16-hydroxy-2,6,6,10,11-pentamethyltetracyclo[8.7.0.0^{2,7}.0^{11,15}]heptadecan-14-yl}-6-methylhept-5-en-2-yl)oxy]-6-(hydroxymethyl)oxane-3,4,5-triol	HMDB40805	FDB020621	https://foodb.ca/compounds/FDB020621	360.538	367.865	375.193	382.52	540.303	548.817	551.294	559.281	560.817	562.285	581.33	601.843	1079.6	1096.63	1101.58	1111.63	1117.56	1120.63	1123.56	1139.66	1142.61	1155.51	1157.61	1161.65	1162.65	2158.19	2175.22	2180.17	2196.15	2199.22	2221.2	358.524	538.289	1059.57	1077.59	1099.57	1113.56	1115.54	1123.59	1137.61	1157.51
425	Oleanolic acid 3-glucuronide	C36H56O9	632.392	26020-14-4	6-[(8a-carboxy-4,4,6a,6b,11,11,14b-heptamethyl-1,2,3,4,4a,5,6,6a,6b,7,8,8a,9,10,11,12,12a,14,14a,14b-icosahydropicen-3-yl)oxy]-3,4,5-trihydroxyoxane-2-carboxylic acid	HMDB40851	FDB020676	https://foodb.ca/compounds/FDB020676	211.805	219.132	226.46	233.787	317.203	325.717	328.194	336.181	337.717	339.185	358.23	378.743	633.4	650.426	655.382	665.426	671.356	674.426	677.364	693.458	696.408	709.311	711.414	715.453	716.448	1265.79	1282.82	1287.77	1303.75	1306.82	1328.8	209.79	315.189	613.374	631.385	653.367	667.362	669.341	677.391	691.406	711.311
426	28-Glucuronyloleanolic acid 3-[galactosyl-(1->3)-glucoside]	C48H76O19	956.498	NULL	6-(10-{[3,5-dihydroxy-6-(hydroxymethyl)-4-{[3,4,5-trihydroxy-6-(hydroxymethyl)oxan-2-yl]oxy}oxan-2-yl]oxy}-2,2,6a,6b,9,9,12a-heptamethyl-1,2,3,4,4a,5,6,6a,6b,7,8,8a,9,10,11,12,12a,12b,13,14b-icosahydropicene-4a-carbonyloxy)-3,4,5-trihydroxyoxane-2-carboxylic acid	HMDB40857	FDB020684	https://foodb.ca/compounds/FDB020684	319.84	327.167	334.495	341.822	479.256	487.77	490.247	498.234	499.77	501.238	520.283	540.796	957.505	974.532	979.487	989.532	995.461	998.532	1001.47	1017.56	1020.51	1033.42	1035.52	1039.56	1040.55	1914	1931.03	1935.99	1951.96	1955.03	1977.01	317.825	477.242	937.48	955.491	977.473	991.467	993.447	1001.5	1015.51	1035.42
427	Elatoside B	C48H76O19	956.498	156856-38-1	6-[(8a-carboxy-4,4,6a,6b,11,11,14b-heptamethyl-1,2,3,4,4a,5,6,6a,6b,7,8,8a,9,10,11,12,12a,14,14a,14b-icosahydropicen-3-yl)oxy]-3-hydroxy-4,5-bis({[3,4,5-trihydroxy-6-(hydroxymethyl)oxan-2-yl]oxy})oxane-2-carboxylic acid	HMDB31022	FDB020685	https://foodb.ca/compounds/FDB020685	319.84	327.167	334.495	341.822	479.256	487.77	490.247	498.234	499.77	501.238	520.283	540.796	957.505	974.532	979.487	989.532	995.461	998.532	1001.47	1017.56	1020.51	1033.42	1035.52	1039.56	1040.55	1914	1931.03	1935.99	1951.96	1955.03	1977.01	317.825	477.242	937.48	955.491	977.473	991.467	993.447	1001.5	1015.51	1035.42
428	Elatoside D	C54H86O24	1118.55	156856-40-5	6-{[4,4,6a,6b,11,11,14b-heptamethyl-8a-({[3,4,5-trihydroxy-6-(hydroxymethyl)oxan-2-yl]oxy}carbonyl)-1,2,3,4,4a,5,6,6a,6b,7,8,8a,9,10,11,12,12a,14,14a,14b-icosahydropicen-3-yl]oxy}-3-hydroxy-4,5-bis({[3,4,5-trihydroxy-6-(hydroxymethyl)oxan-2-yl]oxy})oxane-2-carboxylic acid	HMDB40858	FDB020686	https://foodb.ca/compounds/FDB020686	373.858	381.185	388.513	395.84	560.283	568.796	571.274	579.261	580.796	582.265	601.309	621.823	1119.56	1136.58	1141.54	1151.58	1157.51	1160.58	1163.52	1179.62	1182.57	1195.47	1197.57	1201.61	1202.61	2238.11	2255.14	2260.09	2276.06	2279.14	2301.12	371.843	558.268	1099.53	1117.54	1139.53	1153.52	1155.5	1163.55	1177.56	1197.47
429	Phytolaccoside F	C48H76O19	956.498	65497-08-7	10-[(3-{[4,5-dihydroxy-6-(hydroxymethyl)-3-[(3,4,5-trihydroxy-6-methyloxan-2-yl)oxy]oxan-2-yl]oxy}-4,5-dihydroxyoxan-2-yl)oxy]-9-(hydroxymethyl)-2-(methoxycarbonyl)-2,6a,6b,9,12a-pentamethyl-1,2,3,4,4a,5,6,6a,6b,7,8,8a,9,10,11,12,12a,12b,13,14b-icosahydropicene-4a-carboxylic acid	HMDB40880	FDB020712	https://foodb.ca/compounds/FDB020712	319.84	327.167	334.495	341.822	479.256	487.77	490.247	498.234	499.77	501.238	520.283	540.796	957.505	974.532	979.487	989.532	995.461	998.532	1001.47	1017.56	1020.51	1033.42	1035.52	1039.56	1040.55	1914	1931.03	1935.99	1951.96	1955.03	1977.01	317.825	477.242	937.48	955.491	977.473	991.467	993.447	1001.5	1015.51	1035.42
430	Melongoside G	C45H74O17	886.493	94805-86-4	2-{[5-hydroxy-6-(hydroxymethyl)-2-{5,7',9',13'-tetramethyl-5'-oxaspiro[oxane-2,6'-pentacyclo[10.8.0.0^{2,9}.0^{4,8}.0^{13,18}]icosane]oxy}-4-[(3,4,5-trihydroxy-6-methyloxan-2-yl)oxy]oxan-3-yl]oxy}-6-(hydroxymethyl)oxane-3,4,5-triol	HMDB40961	FDB020814	https://foodb.ca/compounds/FDB020814	296.505	303.832	311.16	318.487	444.254	452.767	455.245	463.232	464.767	466.236	485.28	505.793	887.5	904.526	909.482	919.526	925.456	928.526	931.464	947.558	950.508	963.412	965.514	969.553	970.548	1773.99	1791.02	1795.97	1811.95	1815.02	1837	294.49	442.239	867.474	885.485	907.467	921.462	923.441	931.491	945.506	965.411
431	Calenduloside G	C42H66O14	794.445	26020-15-5	6-[(8a-carboxy-4,4,6a,6b,11,11,14b-heptamethyl-1,2,3,4,4a,5,6,6a,6b,7,8,8a,9,10,11,12,12a,14,14a,14b-icosahydropicen-3-yl)oxy]-3,5-dihydroxy-4-{[3,4,5-trihydroxy-6-(hydroxymethyl)oxan-2-yl]oxy}oxane-2-carboxylic acid	HMDB34533	FDB020882	https://foodb.ca/compounds/FDB020882	265.822	273.15	280.478	287.804	398.23	406.743	409.221	417.208	418.743	420.212	439.256	459.77	795.453	812.479	817.434	827.479	833.408	836.479	839.416	855.511	858.461	871.364	873.466	877.506	878.5	1589.9	1606.92	1611.88	1627.85	1630.92	1652.91	263.808	396.215	775.427	793.438	815.42	829.415	831.394	839.443	853.459	873.364
432	Calenduloside H methyl ester	C49H78O19	970.514	155740-14-0	methyl 6-{[4,4,6a,6b,11,11,14b-heptamethyl-8a-({[3,4,5-trihydroxy-6-(hydroxymethyl)oxan-2-yl]oxy}carbonyl)-1,2,3,4,4a,5,6,6a,6b,7,8,8a,9,10,11,12,12a,14,14a,14b-icosahydropicen-3-yl]oxy}-3,5-dihydroxy-4-{[3,4,5-trihydroxy-6-(hydroxymethyl)oxan-2-yl]oxy}oxane-2-carboxylate	HMDB41021	FDB020888	https://foodb.ca/compounds/FDB020888	324.512	331.839	339.167	346.494	486.264	494.777	497.255	505.242	506.777	508.246	527.291	547.804	971.521	988.548	993.503	1003.55	1009.48	1012.55	1015.48	1031.58	1034.53	1047.43	1049.53	1053.57	1054.57	1942.03	1959.06	1964.02	1979.99	1983.06	2005.04	322.497	484.25	951.495	969.506	991.488	1005.48	1007.46	1015.51	1029.53	1049.43
433	21beta-Hydroxyhederagenin	C30H48O5	488.35	96304-77-7	3,10-dihydroxy-9-(hydroxymethyl)-2,2,6a,6b,9,12a-hexamethyl-1,2,3,4,4a,5,6,6a,6b,7,8,8a,9,10,11,12,12a,12b,13,14b-icosahydropicene-4a-carboxylic acid	HMDB41039	FDB020911	https://foodb.ca/compounds/FDB020911	163.791	171.118	178.446	185.773	245.182	253.696	256.173	264.16	265.696	267.164	286.209	306.722	489.357	506.384	511.339	521.384	527.313	530.384	533.321	549.416	552.366	565.269	567.371	571.411	572.405	977.708	994.734	999.69	1015.66	1018.73	1040.72	161.776	243.168	469.332	487.343	509.325	523.32	525.299	533.348	547.364	567.269
434	(2a,3a)-Dihydroxy-12-ursen-24-oic acid	C30H48O4	472.355	164920-64-3	2,3-dihydroxy-4,6a,6b,8a,11,12,14b-heptamethyl-1,2,3,4,4a,5,6,6a,6b,7,8,8a,9,10,11,12,12a,14,14a,14b-icosahydropicene-4-carboxylic acid	HMDB41043	FDB020916	https://foodb.ca/compounds/FDB020916	158.459	165.786	173.114	180.441	237.185	245.698	248.176	256.163	257.698	259.167	278.211	298.725	473.363	490.389	495.344	505.389	511.318	514.389	517.326	533.421	536.371	549.274	551.376	555.416	556.41	945.718	962.744	967.7	983.674	986.744	1008.73	156.444	235.17	453.337	471.348	493.33	507.325	509.304	517.353	531.369	551.274
435	3alpha-12-Ursene-3,24-diol	C30H50O2	442.381	NULL	4-(hydroxymethyl)-4,6a,6b,8a,11,12,14b-heptamethyl-1,2,3,4,4a,5,6,6a,6b,7,8,8a,9,10,11,12,12a,14,14a,14b-icosahydropicen-3-ol	HMDB41145	FDB021031	https://foodb.ca/compounds/FDB021031	148.468	155.795	163.123	170.45	222.198	230.711	233.189	241.176	242.711	244.18	263.224	283.738	443.388	460.415	465.37	475.415	481.344	484.415	487.352	503.446	506.397	519.3	521.402	525.441	526.436	885.769	902.796	907.751	923.725	926.796	948.778	146.453	220.183	423.363	441.374	463.356	477.35	479.33	487.379	501.395	521.3
436	20(29)-Lupene-2a,3b,28-triol	C30H50O3	458.376	169134-54-7	5-(hydroxymethyl)-1,2,14,18,18-pentamethyl-8-(prop-1-en-2-yl)pentacyclo[11.8.0.0²,¹?.0?,?.0¹?,¹?]henicosane-16,17-diol	HMDB41183	FDB021079	https://foodb.ca/compounds/FDB021079	153.799	161.127	168.454	175.781	230.195	238.709	241.186	249.173	250.709	252.177	271.222	291.735	459.383	476.41	481.365	491.409	497.339	500.41	503.347	519.441	522.392	535.295	537.397	541.436	542.431	917.759	934.786	939.741	955.715	958.786	980.768	151.785	228.181	439.358	457.369	479.351	493.345	495.325	503.374	517.39	537.295
437	Amaranthussaponin I	C48H76O19	956.498	139742-09-9	3,5-dihydroxy-6-{[2-hydroxy-4,4,6a,6b,11,11,14b-heptamethyl-8a-({[3,4,5-trihydroxy-6-(hydroxymethyl)oxan-2-yl]oxy}carbonyl)-1,2,3,4,4a,5,6,6a,6b,7,8,8a,9,10,11,12,12a,14,14a,14b-icosahydropicen-3-yl]oxy}-4-[(3,4,5-trihydroxy-6-methyloxan-2-yl)oxy]oxane-2-carboxylic acid	HMDB41237	FDB021140	https://foodb.ca/compounds/FDB021140	319.84	327.167	334.495	341.822	479.256	487.77	490.247	498.234	499.77	501.238	520.283	540.796	957.505	974.532	979.487	989.532	995.461	998.532	1001.47	1017.56	1020.51	1033.42	1035.52	1039.56	1040.55	1914	1931.03	1935.99	1951.96	1955.03	1977.01	317.825	477.242	937.48	955.491	977.473	991.467	993.447	1001.5	1015.51	1035.42
438	Koryoginsenoside Rg2	C54H92O24	1124.6	171746-13-7	2-[(6-{[(3E)-2-(5-{[4,5-dihydroxy-6-(hydroxymethyl)-3-{[3,4,5-trihydroxy-6-(hydroxymethyl)oxan-2-yl]oxy}oxan-2-yl]oxy}-16-hydroxy-2,6,6,10,11-pentamethyltetracyclo[8.7.0.0²,?.0¹¹,¹?]heptadecan-14-yl)-6-hydroxy-6-methylhept-3-en-2-yl]oxy}-3,4,5-trihydroxyoxan-2-yl)methoxy]-6-(hydroxymethyl)oxane-3,4,5-triol	HMDB41327	FDB021248	https://foodb.ca/compounds/FDB021248	375.873	383.201	390.528	397.855	563.306	571.819	574.297	582.284	583.819	585.288	604.333	624.846	1125.61	1142.63	1147.59	1157.63	1163.56	1166.63	1169.57	1185.66	1188.61	1201.52	1203.62	1207.66	1208.65	2250.2	2267.23	2272.18	2288.16	2291.23	2313.21	373.859	561.292	1105.58	1123.59	1145.57	1159.57	1161.55	1169.6	1183.61	1203.52
439	Lucyoside K	C36H56O9	632.392	32448-19-4	9-formyl-2,2,6a,6b,9,12a-hexamethyl-10-{[3,4,5-trihydroxy-6-(hydroxymethyl)oxan-2-yl]oxy}-1,2,3,4,4a,5,6,6a,6b,7,8,8a,9,10,11,12,12a,12b,13,14b-icosahydropicene-4a-carboxylic acid	HMDB41353	FDB021276	https://foodb.ca/compounds/FDB021276	211.805	219.132	226.46	233.787	317.203	325.717	328.194	336.181	337.717	339.185	358.23	378.743	633.4	650.426	655.382	665.426	671.356	674.426	677.364	693.458	696.408	709.311	711.414	715.453	716.448	1265.79	1282.82	1287.77	1303.75	1306.82	1328.8	209.79	315.189	613.374	631.385	653.367	667.362	669.341	677.391	691.406	711.311
440	Notoginsenoside R9	C36H62O10	654.434	175889-50-6	2-({14-[(3E)-2,6-dihydroxy-6-methylhept-3-en-2-yl]-5,16-dihydroxy-2,6,6,10,11-pentamethyltetracyclo[8.7.0.0^{2,7}.0^{11,15}]heptadecan-8-yl}oxy)-6-(hydroxymethyl)oxane-3,4,5-triol	NULL	FDB021302	https://foodb.ca/compounds/FDB021302	219.152	226.479	233.807	241.134	328.224	336.738	339.215	347.202	348.738	350.206	369.251	389.764	655.442	672.468	677.424	687.468	693.397	696.468	699.405	715.5	718.45	731.353	733.456	737.495	738.489	1309.88	1326.9	1331.86	1347.83	1350.9	1372.88	217.137	326.21	635.416	653.427	675.409	689.404	691.383	699.433	713.448	733.353
441	Notoginsenoside R8	C36H62O10	654.434	175484-14-7	2-({14-[(3E)-2,6-dihydroxy-6-methylhept-3-en-2-yl]-5,16-dihydroxy-2,6,6,10,11-pentamethyltetracyclo[8.7.0.0²,?.0¹¹,¹?]heptadecan-8-yl}oxy)-6-(hydroxymethyl)oxane-3,4,5-triol	HMDB41375	FDB021303	https://foodb.ca/compounds/FDB021303	219.152	226.479	233.807	241.134	328.224	336.738	339.215	347.202	348.738	350.206	369.251	389.764	655.442	672.468	677.424	687.468	693.397	696.468	699.405	715.5	718.45	731.353	733.456	737.495	738.489	1309.88	1326.9	1331.86	1347.83	1350.9	1372.88	217.137	326.21	635.416	653.427	675.409	689.404	691.383	699.433	713.448	733.353
442	Quasiprotopanaxatriol	C30H50O3	458.376	NULL	2,6,6,10,11-pentamethyl-14-[(2E)-6-methylhepta-2,5-dien-2-yl]tetracyclo[8.7.0.0²,?.0¹¹,¹?]heptadecane-5,8,16-triol	HMDB41533	FDB021513	https://foodb.ca/compounds/FDB021513	153.799	161.127	168.454	175.781	230.195	238.709	241.186	249.173	250.709	252.177	271.222	291.735	459.383	476.41	481.365	491.409	497.339	500.41	503.347	519.441	522.392	535.295	537.397	541.436	542.431	917.759	934.786	939.741	955.715	958.786	980.768	151.785	228.181	439.358	457.369	479.351	493.345	495.325	503.374	517.39	537.295
443	3,11,13-Oleananetriol	C30H52O3	460.392	NULL	4,4,6a,6b,8a,11,11,14b-octamethyl-docosahydropicene-3,12b,14-triol	NULL	FDB021696	https://foodb.ca/compounds/FDB021696	154.471	161.798	169.126	176.453	231.203	239.716	242.194	250.181	251.716	253.185	272.23	292.743	461.399	478.425	483.381	493.425	499.355	502.425	505.363	521.457	524.407	537.311	539.413	543.452	544.447	921.791	938.817	943.773	959.746	962.817	984.799	152.457	229.189	441.373	459.384	481.366	495.361	497.34	505.39	519.405	539.311
444	3b,12a-Dihydroxy-5a-cholanoic acid	C24H40O4	392.293	2569-04-02	(4R)-4-[(1S,2S,5S,7S,10R,11S,14R,15R,16S)-5,16-dihydroxy-2,15-dimethyltetracyclo[8.7.0.0^{2,7}.0^{11,15}]heptadecan-14-yl]pentanoic acid	HMDB00348	FDB021971	https://foodb.ca/compounds/FDB021971	131.771	139.099	146.427	153.753	197.154	205.667	208.145	216.132	217.667	219.136	238.18	258.693	393.3	410.326	415.282	425.326	431.256	434.326	437.264	453.358	456.308	469.212	471.314	475.353	476.348	785.593	802.619	807.575	823.548	826.619	848.601	129.757	195.139	373.274	391.285	413.267	427.262	429.241	437.291	451.307	471.212
445	3b,7a-Dihydroxy-5b-cholanoic acid	C24H40O4	392.293	566-24-5	(4R)-4-[(1S,2S,5S,7S,9R,10R,11S,14R,15R)-5,9-dihydroxy-2,15-dimethyltetracyclo[8.7.0.0^{2,7}.0^{11,15}]heptadecan-14-yl]pentanoic acid	HMDB00361	FDB021981	https://foodb.ca/compounds/FDB021981	131.771	139.099	146.427	153.753	197.154	205.667	208.145	216.132	217.667	219.136	238.18	258.693	393.3	410.326	415.282	425.326	431.256	434.326	437.264	453.358	456.308	469.212	471.314	475.353	476.348	785.593	802.619	807.575	823.548	826.619	848.601	129.757	195.139	373.274	391.285	413.267	427.262	429.241	437.291	451.307	471.212
446	3a,7a-Dihydroxycholanoic acid	C24H40O4	392.293	30634-99-2	(4R)-4-[(1S,2S,5R,9R,10R,11S,14R,15R)-5,9-dihydroxy-2,15-dimethyltetracyclo[8.7.0.0^{2,7}.0^{11,15}]heptadecan-14-yl]pentanoic acid	HMDB00384	FDB022002	https://foodb.ca/compounds/FDB022002	131.771	139.099	146.427	153.753	197.154	205.667	208.145	216.132	217.667	219.136	238.18	258.693	393.3	410.326	415.282	425.326	431.256	434.326	437.264	453.358	456.308	469.212	471.314	475.353	476.348	785.593	802.619	807.575	823.548	826.619	848.601	129.757	195.139	373.274	391.285	413.267	427.262	429.241	437.291	451.307	471.212
447	3a,12b-Dihydroxy-5b-cholanoic acid	C24H40O4	392.293	570-62-7	(4R)-4-[(1S,2S,5R,7R,10R,11S,14R,15R,16R)-5,16-dihydroxy-2,15-dimethyltetracyclo[8.7.0.0^{2,7}.0^{11,15}]heptadecan-14-yl]pentanoic acid	HMDB00411	FDB022027	https://foodb.ca/compounds/FDB022027	131.771	139.099	146.427	153.753	197.154	205.667	208.145	216.132	217.667	219.136	238.18	258.693	393.3	410.326	415.282	425.326	431.256	434.326	437.264	453.358	456.308	469.212	471.314	475.353	476.348	785.593	802.619	807.575	823.548	826.619	848.601	129.757	195.139	373.274	391.285	413.267	427.262	429.241	437.291	451.307	471.212
448	3b,12a-Dihydroxy-5b-cholanoic acid	C24H40O4	392.293	570-63-8	(4R)-4-[(1S,2S,5S,7R,10R,11S,14R,15R,16S)-5,16-dihydroxy-2,15-dimethyltetracyclo[8.7.0.0^{2,7}.0^{11,15}]heptadecan-14-yl]pentanoic acid	HMDB00438	FDB022045	https://foodb.ca/compounds/FDB022045	131.771	139.099	146.427	153.753	197.154	205.667	208.145	216.132	217.667	219.136	238.18	258.693	393.3	410.326	415.282	425.326	431.256	434.326	437.264	453.358	456.308	469.212	471.314	475.353	476.348	785.593	802.619	807.575	823.548	826.619	848.601	129.757	195.139	373.274	391.285	413.267	427.262	429.241	437.291	451.307	471.212
449	Allodeoxycholic acid	C24H40O4	392.293	1912-55-6	(4R)-4-[(1S,2S,5R,7S,10R,11S,15R,16S)-5,16-dihydroxy-2,15-dimethyltetracyclo[8.7.0.0^{2,7}.0^{11,15}]heptadecan-14-yl]pentanoic acid	HMDB00478	FDB022065	https://foodb.ca/compounds/FDB022065	131.771	139.099	146.427	153.753	197.154	205.667	208.145	216.132	217.667	219.136	238.18	258.693	393.3	410.326	415.282	425.326	431.256	434.326	437.264	453.358	456.308	469.212	471.314	475.353	476.348	785.593	802.619	807.575	823.548	826.619	848.601	129.757	195.139	373.274	391.285	413.267	427.262	429.241	437.291	451.307	471.212
450	Allochenodeoxycholic acid	C24H40O4	392.293	15357-34-3	(4R)-4-[(1S,2S,5R,7R,9R,10R,11S,15R)-5,9-dihydroxy-2,15-dimethyltetracyclo[8.7.0.0^{2,7}.0^{11,15}]heptadecan-14-yl]pentanoic acid	HMDB00514	FDB022086	https://foodb.ca/compounds/FDB022086	131.771	139.099	146.427	153.753	197.154	205.667	208.145	216.132	217.667	219.136	238.18	258.693	393.3	410.326	415.282	425.326	431.256	434.326	437.264	453.358	456.308	469.212	471.314	475.353	476.348	785.593	802.619	807.575	823.548	826.619	848.601	129.757	195.139	373.274	391.285	413.267	427.262	429.241	437.291	451.307	471.212
451	Chenodeoxycholic acid	C24H40O4	392.293	474-25-9	(4R)-4-[(1S,2S,5R,7S,9R,10R,11S,14R,15R)-5,9-dihydroxy-2,15-dimethyltetracyclo[8.7.0.0^{2,7}.0^{11,15}]heptadecan-14-yl]pentanoic acid	HMDB00518	FDB022087	https://foodb.ca/compounds/FDB022087	131.771	139.099	146.427	153.753	197.154	205.667	208.145	216.132	217.667	219.136	238.18	258.693	393.3	410.326	415.282	425.326	431.256	434.326	437.264	453.358	456.308	469.212	471.314	475.353	476.348	785.593	802.619	807.575	823.548	826.619	848.601	129.757	195.139	373.274	391.285	413.267	427.262	429.241	437.291	451.307	471.212
452	Isohyodeoxycholic acid	C24H40O4	392.293	570-84-3	(4R)-4-[(1S,2R,5S,7R,8S,10S,11S,14R,15R)-5,8-dihydroxy-2,15-dimethyltetracyclo[8.7.0.0^{2,7}.0^{11,15}]heptadecan-14-yl]pentanoic acid	HMDB00664	FDB022170	https://foodb.ca/compounds/FDB022170	131.771	139.099	146.427	153.753	197.154	205.667	208.145	216.132	217.667	219.136	238.18	258.693	393.3	410.326	415.282	425.326	431.256	434.326	437.264	453.358	456.308	469.212	471.314	475.353	476.348	785.593	802.619	807.575	823.548	826.619	848.601	129.757	195.139	373.274	391.285	413.267	427.262	429.241	437.291	451.307	471.212
453	Isoursodeoxycholic acid	C24H40O4	392.293	78919-26-3	(4R)-4-[(1S,2S,5S,7S,9S,10R,11S,14R,15R)-5,9-dihydroxy-2,15-dimethyltetracyclo[8.7.0.0^{2,7}.0^{11,15}]heptadecan-14-yl]pentanoic acid	HMDB00686	FDB022182	https://foodb.ca/compounds/FDB022182	131.771	139.099	146.427	153.753	197.154	205.667	208.145	216.132	217.667	219.136	238.18	258.693	393.3	410.326	415.282	425.326	431.256	434.326	437.264	453.358	456.308	469.212	471.314	475.353	476.348	785.593	802.619	807.575	823.548	826.619	848.601	129.757	195.139	373.274	391.285	413.267	427.262	429.241	437.291	451.307	471.212
454	Hyodeoxycholic acid	C24H40O4	392.293	83-49-8	(4R)-4-[(1S,2R,5R,8S,10S,11S,14R,15R)-5,8-dihydroxy-2,15-dimethyltetracyclo[8.7.0.0^{2,7}.0^{11,15}]heptadecan-14-yl]pentanoic acid	HMDB00733	FDB022211	https://foodb.ca/compounds/FDB022211	131.771	139.099	146.427	153.753	197.154	205.667	208.145	216.132	217.667	219.136	238.18	258.693	393.3	410.326	415.282	425.326	431.256	434.326	437.264	453.358	456.308	469.212	471.314	475.353	476.348	785.593	802.619	807.575	823.548	826.619	848.601	129.757	195.139	373.274	391.285	413.267	427.262	429.241	437.291	451.307	471.212
455	Murocholic acid	C24H40O4	392.293	668-49-5	(4R)-4-[(1S,2R,5R,7R,8R,10S,11S,14R,15R)-5,8-dihydroxy-2,15-dimethyltetracyclo[8.7.0.0^{2,7}.0^{11,15}]heptadecan-14-yl]pentanoic acid	HMDB00811	FDB022259	https://foodb.ca/compounds/FDB022259	131.771	139.099	146.427	153.753	197.154	205.667	208.145	216.132	217.667	219.136	238.18	258.693	393.3	410.326	415.282	425.326	431.256	434.326	437.264	453.358	456.308	469.212	471.314	475.353	476.348	785.593	802.619	807.575	823.548	826.619	848.601	129.757	195.139	373.274	391.285	413.267	427.262	429.241	437.291	451.307	471.212
456	Ursodeoxycholic acid	C24H40O4	392.293	128-13-2	(4R)-4-[(1S,2S,5S,9S,10R,11S,14R,15R)-5,9-dihydroxy-2,15-dimethyltetracyclo[8.7.0.0^{2,7}.0^{11,15}]heptadecan-14-yl]pentanoic acid	HMDB00946	FDB022332	https://foodb.ca/compounds/FDB022332	131.771	139.099	146.427	153.753	197.154	205.667	208.145	216.132	217.667	219.136	238.18	258.693	393.3	410.326	415.282	425.326	431.256	434.326	437.264	453.358	456.308	469.212	471.314	475.353	476.348	785.593	802.619	807.575	823.548	826.619	848.601	129.757	195.139	373.274	391.285	413.267	427.262	429.241	437.291	451.307	471.212
457	7b,12a-Dihydroxycholanoic acid	C24H40O4	392.293	84413-81-0	(4R)-4-[(1S,2S,7S,9S,10R,11S,14R,15R,16S)-9,16-dihydroxy-2,15-dimethyltetracyclo[8.7.0.0^{2,7}.0^{11,15}]heptadecan-14-yl]pentanoic acid	HMDB02451	FDB023006	https://foodb.ca/compounds/FDB023006	131.771	139.099	146.427	153.753	197.154	205.667	208.145	216.132	217.667	219.136	238.18	258.693	393.3	410.326	415.282	425.326	431.256	434.326	437.264	453.358	456.308	469.212	471.314	475.353	476.348	785.593	802.619	807.575	823.548	826.619	848.601	129.757	195.139	373.274	391.285	413.267	427.262	429.241	437.291	451.307	471.212
458	7a,12b-Dihydroxy-5b-cholan-24-oic acid	C24H40O4	392.293	84413-82-1	(4R)-4-[(1S,2S,7S,9R,10R,11S,14R,15R,16R)-9,16-dihydroxy-2,15-dimethyltetracyclo[8.7.0.0^{2,7}.0^{11,15}]heptadecan-14-yl]pentanoic acid	HMDB02488	FDB023012	https://foodb.ca/compounds/FDB023012	131.771	139.099	146.427	153.753	197.154	205.667	208.145	216.132	217.667	219.136	238.18	258.693	393.3	410.326	415.282	425.326	431.256	434.326	437.264	453.358	456.308	469.212	471.314	475.353	476.348	785.593	802.619	807.575	823.548	826.619	848.601	129.757	195.139	373.274	391.285	413.267	427.262	429.241	437.291	451.307	471.212
459	Isodeoxycholic acid	C24H40O4	392.293	566-17-6	(4R)-4-[(1S,2S,7S,9R,10R,11S,14R,15R,16S)-9,16-dihydroxy-2,15-dimethyltetracyclo[8.7.0.0^{2,7}.0^{11,15}]heptadecan-14-yl]pentanoic acid	HMDB02536	FDB023024	https://foodb.ca/compounds/FDB023024	131.771	139.099	146.427	153.753	197.154	205.667	208.145	216.132	217.667	219.136	238.18	258.693	393.3	410.326	415.282	425.326	431.256	434.326	437.264	453.358	456.308	469.212	471.314	475.353	476.348	785.593	802.619	807.575	823.548	826.619	848.601	129.757	195.139	373.274	391.285	413.267	427.262	429.241	437.291	451.307	471.212
460	3b,12b-Dihydroxy-5b-cholanoic acid	C24H40O4	392.293	84848-09-9	(4R)-4-[(1S,2S,5S,7R,10R,11S,14R,15R,16R)-5,16-dihydroxy-2,15-dimethyltetracyclo[8.7.0.0^{2,7}.0^{11,15}]heptadecan-14-yl]pentanoic acid	HMDB02585	FDB023030	https://foodb.ca/compounds/FDB023030	131.771	139.099	146.427	153.753	197.154	205.667	208.145	216.132	217.667	219.136	238.18	258.693	393.3	410.326	415.282	425.326	431.256	434.326	437.264	453.358	456.308	469.212	471.314	475.353	476.348	785.593	802.619	807.575	823.548	826.619	848.601	129.757	195.139	373.274	391.285	413.267	427.262	429.241	437.291	451.307	471.212
461	Notoginsenoside D	C64H108O31	1372.69	193895-50-0	2-({6-[(2-{5-[(3-{[4,5-dihydroxy-6-(hydroxymethyl)-3-[(3,4,5-trihydroxyoxan-2-yl)oxy]oxan-2-yl]oxy}-4,5-dihydroxy-6-(hydroxymethyl)oxan-2-yl)oxy]-16-hydroxy-2,6,6,10,11-pentamethyltetracyclo[8.7.0.0²,?.0¹¹,¹?]heptadecan-14-yl}-6-methylhept-5-en-2-yl)oxy]-3,4,5-trihydroxyoxan-2-yl}methoxy)-6-{[(3,4,5-trihydroxyoxan-2-yl)oxy]methyl}oxane-3,4,5-triol	HMDB30253	FDB002077	https://foodb.ca/compounds/FDB002077	458.57	465.897	473.225	480.552	687.351	695.864	698.342	706.329	707.864	709.333	728.378	748.891	1373.69	1390.72	1395.68	1405.72	1411.65	1414.72	1417.66	1433.75	1436.7	1449.61	1451.71	1455.75	1456.74	2746.38	2763.41	2768.36	2784.34	2787.41	2809.39	456.555	685.336	1353.67	1371.68	1393.66	1407.66	1409.64	1417.69	1431.7	1451.61
462	Notoginsenoside I	C54H92O22	1092.61	193977-08-1	2-[(6-{[2-(5-{[4,5-dihydroxy-6-(hydroxymethyl)-3-{[3,4,5-trihydroxy-6-(hydroxymethyl)oxan-2-yl]oxy}oxan-2-yl]oxy}-2,6,6,10,11-pentamethyltetracyclo[8.7.0.0²,?.0¹¹,¹?]heptadecan-14-yl)-6-methylhept-5-en-2-yl]oxy}-3,4,5-trihydroxyoxan-2-yl)methoxy]-6-(hydroxymethyl)oxane-3,4,5-triol	HMDB31371	FDB003438	https://foodb.ca/compounds/FDB003438	365.21	372.537	379.865	387.192	547.311	555.825	558.302	566.289	567.825	569.293	588.338	608.851	1093.62	1110.64	1115.6	1125.64	1131.57	1134.64	1137.58	1153.67	1156.62	1169.53	1171.63	1175.67	1176.66	2186.22	2203.25	2208.21	2224.18	2227.25	2249.23	363.195	545.297	1073.59	1091.6	1113.58	1127.58	1129.56	1137.61	1151.62	1171.53
463	Notoginsenoside J	C42H74O16	834.498	NULL	2-{[14-(5,6-dihydroxy-6-methyl-2-{[3,4,5-trihydroxy-6-(hydroxymethyl)oxan-2-yl]oxy}heptan-2-yl)-5,16-dihydroxy-2,6,6,10,11-pentamethyltetracyclo[8.7.0.0^{2,7}.0^{11,15}]heptadecan-8-yl]oxy}-6-(hydroxymethyl)oxane-3,4,5-triol	NULL	FDB008428	https://foodb.ca/compounds/FDB008428	279.173	286.5	293.828	301.155	418.256	426.769	429.247	437.234	438.769	440.238	459.283	479.796	835.505	852.532	857.487	867.531	873.461	876.532	879.469	895.563	898.513	911.417	913.519	917.558	918.553	1670	1687.03	1691.98	1707.96	1711.03	1733.01	277.159	416.242	815.479	833.49	855.472	869.467	871.446	879.496	893.512	913.417
464	Notoginsenoside H	C47H80O19	948.529	193976-69-1	2-{[(4E)-2-(8-{[4,5-dihydroxy-6-(hydroxymethyl)-3-[(3,4,5-trihydroxyoxan-2-yl)oxy]oxan-2-yl]oxy}-5,16-dihydroxy-2,6,6,10,11-pentamethyltetracyclo[8.7.0.0^{2,7}.0^{11,15}]heptadecan-14-yl)-6-hydroxy-6-methylhept-4-en-2-yl]oxy}-6-(hydroxymethyl)oxane-3,4,5-triol	HMDB32068	FDB008777	https://foodb.ca/compounds/FDB008777	317.184	324.511	331.839	339.166	475.272	483.785	486.263	494.25	495.785	497.254	516.299	536.812	949.537	966.563	971.519	981.563	987.493	990.563	993.501	1009.59	1012.55	1025.45	1027.55	1031.59	1032.58	1898.07	1915.09	1920.05	1936.02	1939.09	1961.07	315.169	473.257	929.511	947.522	969.504	983.499	985.478	993.528	1007.54	1027.45
465	Vinaginsenoside R2	C43H72O15	828.487	156980-42-6	[6-({5,16-dihydroxy-14-[5-(2-hydroxypropan-2-yl)-2-methyloxolan-2-yl]-2,6,6,10,11-pentamethyltetracyclo[8.7.0.0^{2,7}.0^{11,15}]heptadecan-8-yl}oxy)-3,4-dihydroxy-5-[(3,4,5-trihydroxyoxan-2-yl)oxy]oxan-2-yl]methyl acetate	HMDB34625	FDB013144	https://foodb.ca/compounds/FDB013144	277.17	284.497	291.825	299.152	415.251	423.764	426.242	434.229	435.764	437.233	456.277	476.791	829.494	846.521	851.476	861.521	867.45	870.521	873.458	889.552	892.503	905.406	907.508	911.547	912.542	1657.98	1675.01	1679.96	1695.94	1699.01	1720.99	275.155	413.236	809.469	827.48	849.462	863.457	865.436	873.485	887.501	907.406
466	Vinaginsenoside R22	C42H74O16	834.498	226713-28-6	2-{[14-(5,6-dihydroxy-6-methyl-2-{[3,4,5-trihydroxy-6-(hydroxymethyl)oxan-2-yl]oxy}heptan-2-yl)-5,16-dihydroxy-2,6,6,10,11-pentamethyltetracyclo[8.7.0.0^{2,7}.0^{11,15}]heptadecan-8-yl]oxy}-6-(hydroxymethyl)oxane-3,4,5-triol	NULL	FDB013145	https://foodb.ca/compounds/FDB013145	279.173	286.5	293.828	301.155	418.256	426.769	429.247	437.234	438.769	440.238	459.283	479.796	835.505	852.532	857.487	867.531	873.461	876.532	879.469	895.563	898.513	911.417	913.519	917.558	918.553	1670	1687.03	1691.98	1707.96	1711.03	1733.01	277.159	416.242	815.479	833.49	855.472	869.467	871.446	879.496	893.512	913.417
467	Vinaginsenoside R21	C42H74O16	834.498	226713-20-8	2-{[14-(5,6-dihydroxy-6-methyl-2-{[3,4,5-trihydroxy-6-(hydroxymethyl)oxan-2-yl]oxy}heptan-2-yl)-5,16-dihydroxy-2,6,6,10,11-pentamethyltetracyclo[8.7.0.0^{2,7}.0^{11,15}]heptadecan-8-yl]oxy}-6-(hydroxymethyl)oxane-3,4,5-triol	HMDB31757	FDB013146	https://foodb.ca/compounds/FDB013146	279.173	286.5	293.828	301.155	418.256	426.769	429.247	437.234	438.769	440.238	459.283	479.796	835.505	852.532	857.487	867.531	873.461	876.532	879.469	895.563	898.513	911.417	913.519	917.558	918.553	1670	1687.03	1691.98	1707.96	1711.03	1733.01	277.159	416.242	815.479	833.49	855.472	869.467	871.446	879.496	893.512	913.417
468	Vinaginsenoside R5	C47H80O19	948.529	156009-81-3	2-[(6-{[2-({5,16-dihydroxy-14-[5-(2-hydroxypropan-2-yl)-2-methyloxolan-2-yl]-2,6,6,10,11-pentamethyltetracyclo[8.7.0.0²,?.0¹¹,¹?]heptadecan-8-yl}oxy)-4,5-dihydroxy-6-(hydroxymethyl)oxan-3-yl]oxy}-4,5-dihydroxyoxan-3-yl)oxy]-6-(hydroxymethyl)oxane-3,4,5-triol	HMDB40419	FDB020151	https://foodb.ca/compounds/FDB020151	317.184	324.511	331.839	339.166	475.272	483.785	486.263	494.25	495.785	497.254	516.299	536.812	949.537	966.563	971.519	981.563	987.493	990.563	993.501	1009.59	1012.55	1025.45	1027.55	1031.59	1032.58	1898.07	1915.09	1920.05	1936.02	1939.09	1961.07	315.169	473.257	929.511	947.522	969.504	983.499	985.478	993.528	1007.54	1027.45
[truncated: 7 more columns]
